# Supplementary material for: Parental origin of the allotetraploid tobacco Nicotiana benthamiana
Source: Plant J. 2020 Jan 13;102(3):541–54. doi: 10.1111/tpj.14648 (PMC7317763; doi:10.1111/tpj.14648)
Supplement: Supplementary file 1 — File S1. Assigned parental origin of N. benthamiana genes. [file TPJ-102-541-s001.txt]

g4	maternal
g6	maternal
g7	orphan
g9	maternal
g10	orphan
g11	paternal
g12	paternal
g16	orphan
g17	orphan
g18	maternal
g20	maternal
g21	maternal
g22	orphan
g23	paternal
g24	paternal
g25	paternal
g31	paternal
g32	paternal
g34	maternal
g40	maternal
g41	maternal
g44	maternal
g48	maternal
g50	maternal
g54	maternal
g56	paternal
g61	paternal
g62	orphan
g63	paternal
g64	paternal
g68	maternal
g69	maternal
g71	maternal
g77	maternal
g81	paternal
g86	maternal
g87	orphan
g88	orphan
g90	maternal
g92	paternal
g93	maternal
g94	maternal
g96	orphan
g101	paternal
g104	paternal
g108	maternal
g109	maternal
g110	paternal
g111	maternal
g115	orphan
g116	paternal
g119	maternal
g120	maternal
g121	orphan
g122	maternal
g123	maternal
g124	maternal
g125	maternal
g128	maternal
g129	orphan
g131	maternal
g132	maternal
g134	orphan
g138	maternal
g144	maternal
g147	paternal
g150	maternal
g151	paternal
g152	paternal
g153	orphan
g157	paternal
g158	orphan
g164	orphan
g166	paternal
g171	paternal
g172	maternal
g173	maternal
g175	maternal
g179	paternal
g181	paternal
g184	paternal
g187	orphan
g188	orphan
g190	maternal
g193	paternal
g195	maternal
g198	maternal
g199	paternal
g204	orphan
g205	paternal
g209	maternal
g210	maternal
g216	orphan
g218	maternal
g224	paternal
g226	maternal
g227	paternal
g228	orphan
g229	orphan
g233	paternal
g234	maternal
g236	maternal
g239	maternal
g242	paternal
g243	paternal
g244	maternal
g246	maternal
g247	paternal
g248	paternal
g249	orphan
g250	maternal
g251	orphan
g252	paternal
g254	orphan
g255	orphan
g256	maternal
g257	maternal
g259	maternal
g260	paternal
g261	orphan
g262	maternal
g263	paternal
g264	maternal
g268	orphan
g270	maternal
g272	maternal
g273	maternal
g274	maternal
g275	maternal
g276	orphan
g278	paternal
g279	paternal
g280	maternal
g281	maternal
g284	orphan
g286	orphan
g287	paternal
g290	orphan
g292	maternal
g294	orphan
g295	orphan
g300	maternal
g301	paternal
g305	maternal
g306	maternal
g309	maternal
g310	maternal
g311	maternal
g312	maternal
g317	paternal
g319	maternal
g320	paternal
g321	paternal
g322	maternal
g323	maternal
g325	paternal
g327	paternal
g330	orphan
g331	paternal
g332	paternal
g334	maternal
g336	orphan
g337	maternal
g341	paternal
g343	maternal
g347	maternal
g348	paternal
g349	maternal
g351	maternal
g352	maternal
g353	maternal
g354	maternal
g355	maternal
g357	orphan
g358	orphan
g359	paternal
g361	orphan
g363	orphan
g364	maternal
g371	maternal
g374	orphan
g378	paternal
g385	paternal
g386	maternal
g389	maternal
g390	maternal
g391	maternal
g393	maternal
g395	maternal
g396	maternal
g397	maternal
g398	maternal
g399	maternal
g402	orphan
g403	maternal
g408	orphan
g411	maternal
g412	orphan
g413	orphan
g414	maternal
g415	maternal
g416	maternal
g418	maternal
g421	orphan
g422	maternal
g424	maternal
g426	maternal
g428	maternal
g430	orphan
g431	orphan
g432	orphan
g434	paternal
g435	orphan
g436	orphan
g438	maternal
g440	orphan
g441	paternal
g442	maternal
g443	paternal
g447	maternal
g450	paternal
g451	paternal
g452	paternal
g453	orphan
g455	orphan
g456	maternal
g460	paternal
g462	paternal
g463	paternal
g465	paternal
g466	paternal
g467	maternal
g468	orphan
g470	maternal
g471	paternal
g473	paternal
g480	orphan
g481	paternal
g483	orphan
g485	orphan
g486	orphan
g488	maternal
g490	paternal
g491	maternal
g492	orphan
g493	orphan
g494	paternal
g495	orphan
g496	maternal
g499	maternal
g500	maternal
g501	paternal
g508	orphan
g509	maternal
g511	maternal
g512	paternal
g513	paternal
g517	paternal
g518	paternal
g519	orphan
g520	paternal
g521	maternal
g522	maternal
g523	maternal
g525	maternal
g526	orphan
g529	paternal
g533	maternal
g539	maternal
g541	maternal
g542	maternal
g543	paternal
g544	paternal
g545	maternal
g547	paternal
g548	maternal
g552	maternal
g553	maternal
g563	paternal
g565	paternal
g566	maternal
g567	maternal
g568	maternal
g569	maternal
g570	maternal
g571	maternal
g572	maternal
g573	maternal
g575	paternal
g576	maternal
g577	maternal
g578	maternal
g579	maternal
g580	paternal
g581	maternal
g582	paternal
g583	maternal
g584	paternal
g585	paternal
g587	maternal
g589	maternal
g590	maternal
g591	maternal
g593	maternal
g594	maternal
g595	maternal
g598	maternal
g599	maternal
g600	orphan
g602	paternal
g605	orphan
g606	maternal
g608	orphan
g611	orphan
g616	maternal
g619	paternal
g626	paternal
g627	maternal
g631	maternal
g632	maternal
g633	paternal
g634	orphan
g635	orphan
g636	orphan
g637	orphan
g638	orphan
g645	orphan
g651	paternal
g652	maternal
g653	orphan
g660	orphan
g661	orphan
g662	maternal
g667	maternal
g668	maternal
g673	maternal
g676	paternal
g677	paternal
g683	maternal
g685	maternal
g686	maternal
g690	maternal
g691	paternal
g692	maternal
g693	paternal
g696	paternal
g698	orphan
g699	orphan
g700	orphan
g701	orphan
g703	paternal
g705	paternal
g708	maternal
g709	maternal
g710	paternal
g711	paternal
g712	paternal
g713	paternal
g714	maternal
g715	orphan
g717	paternal
g719	orphan
g720	orphan
g721	paternal
g724	maternal
g727	orphan
g730	orphan
g731	maternal
g733	maternal
g736	maternal
g737	maternal
g738	maternal
g740	paternal
g741	maternal
g742	paternal
g743	paternal
g745	orphan
g746	maternal
g752	maternal
g754	orphan
g755	paternal
g756	paternal
g758	maternal
g759	paternal
g760	paternal
g763	maternal
g766	orphan
g767	orphan
g768	maternal
g770	maternal
g778	maternal
g779	maternal
g780	orphan
g783	maternal
g784	maternal
g785	maternal
g786	paternal
g788	maternal
g789	maternal
g790	maternal
g791	paternal
g794	paternal
g796	maternal
g797	maternal
g800	maternal
g801	paternal
g804	paternal
g807	orphan
g809	paternal
g810	paternal
g811	paternal
g812	paternal
g813	maternal
g816	paternal
g818	paternal
g819	orphan
g820	orphan
g821	paternal
g823	paternal
g825	paternal
g826	paternal
g828	paternal
g829	orphan
g830	paternal
g831	orphan
g832	orphan
g833	maternal
g834	maternal
g836	paternal
g837	maternal
g839	maternal
g840	maternal
g841	maternal
g844	paternal
g848	maternal
g851	paternal
g852	paternal
g853	maternal
g856	paternal
g857	maternal
g858	maternal
g861	paternal
g862	maternal
g863	orphan
g869	paternal
g870	paternal
g873	maternal
g874	maternal
g875	maternal
g876	maternal
g877	orphan
g878	paternal
g883	paternal
g884	paternal
g885	paternal
g886	maternal
g887	paternal
g893	orphan
g894	maternal
g896	maternal
g901	maternal
g906	maternal
g907	orphan
g908	paternal
g909	orphan
g910	orphan
g911	maternal
g913	paternal
g915	paternal
g916	maternal
g923	orphan
g924	paternal
g926	paternal
g927	paternal
g939	maternal
g940	orphan
g941	orphan
g942	paternal
g946	orphan
g951	maternal
g952	maternal
g955	maternal
g956	orphan
g958	orphan
g959	orphan
g960	orphan
g964	paternal
g965	paternal
g966	paternal
g967	maternal
g969	orphan
g971	maternal
g973	maternal
g975	maternal
g976	maternal
g979	paternal
g980	orphan
g982	maternal
g983	paternal
g984	paternal
g985	paternal
g986	maternal
g987	paternal
g990	paternal
g991	maternal
g992	paternal
g994	orphan
g995	orphan
g1001	maternal
g1002	paternal
g1003	maternal
g1006	maternal
g1007	maternal
g1008	paternal
g1009	paternal
g1010	paternal
g1013	maternal
g1015	paternal
g1019	paternal
g1026	maternal
g1027	orphan
g1029	paternal
g1030	orphan
g1032	orphan
g1036	maternal
g1038	maternal
g1041	maternal
g1042	maternal
g1045	orphan
g1046	orphan
g1050	maternal
g1051	maternal
g1052	orphan
g1054	maternal
g1055	paternal
g1057	maternal
g1061	paternal
g1063	orphan
g1064	orphan
g1065	maternal
g1066	paternal
g1067	paternal
g1068	maternal
g1069	orphan
g1071	orphan
g1073	paternal
g1074	maternal
g1078	maternal
g1081	maternal
g1082	maternal
g1083	maternal
g1084	maternal
g1085	maternal
g1086	maternal
g1092	paternal
g1094	maternal
g1095	orphan
g1096	paternal
g1097	paternal
g1099	orphan
g1101	maternal
g1102	orphan
g1103	maternal
g1104	paternal
g1105	maternal
g1106	maternal
g1107	maternal
g1108	maternal
g1111	maternal
g1112	orphan
g1113	maternal
g1115	maternal
g1116	paternal
g1117	paternal
g1118	maternal
g1120	maternal
g1121	paternal
g1122	maternal
g1124	paternal
g1125	paternal
g1126	paternal
g1131	maternal
g1132	maternal
g1133	maternal
g1137	orphan
g1138	orphan
g1141	paternal
g1144	maternal
g1147	maternal
g1148	orphan
g1151	maternal
g1155	orphan
g1156	maternal
g1159	orphan
g1160	orphan
g1161	maternal
g1163	maternal
g1164	paternal
g1165	paternal
g1166	paternal
g1167	paternal
g1168	paternal
g1169	maternal
g1171	paternal
g1173	maternal
g1175	orphan
g1180	orphan
g1183	maternal
g1184	orphan
g1185	paternal
g1187	maternal
g1193	maternal
g1197	orphan
g1200	paternal
g1201	orphan
g1202	maternal
g1205	orphan
g1207	maternal
g1208	maternal
g1210	maternal
g1212	orphan
g1217	paternal
g1218	maternal
g1220	maternal
g1221	maternal
g1223	maternal
g1224	maternal
g1226	maternal
g1227	paternal
g1228	paternal
g1233	paternal
g1234	maternal
g1235	orphan
g1237	orphan
g1238	paternal
g1239	maternal
g1240	orphan
g1246	maternal
g1247	orphan
g1248	orphan
g1252	orphan
g1255	maternal
g1256	orphan
g1257	orphan
g1258	paternal
g1259	maternal
g1261	paternal
g1262	orphan
g1265	orphan
g1266	orphan
g1267	maternal
g1275	orphan
g1279	orphan
g1282	maternal
g1284	orphan
g1290	maternal
g1299	maternal
g1304	maternal
g1306	paternal
g1308	orphan
g1311	maternal
g1312	maternal
g1313	paternal
g1314	paternal
g1316	orphan
g1322	maternal
g1325	orphan
g1328	paternal
g1330	paternal
g1331	orphan
g1334	paternal
g1335	paternal
g1336	paternal
g1337	paternal
g1339	orphan
g1340	maternal
g1342	maternal
g1343	paternal
g1344	paternal
g1346	maternal
g1347	maternal
g1348	maternal
g1350	orphan
g1351	maternal
g1353	paternal
g1355	orphan
g1357	maternal
g1360	maternal
g1361	maternal
g1363	paternal
g1367	paternal
g1374	maternal
g1380	maternal
g1385	maternal
g1386	orphan
g1387	orphan
g1388	orphan
g1389	maternal
g1390	maternal
g1394	orphan
g1395	paternal
g1397	orphan
g1398	maternal
g1400	paternal
g1401	maternal
g1402	maternal
g1405	maternal
g1406	orphan
g1408	paternal
g1410	maternal
g1411	maternal
g1412	maternal
g1415	maternal
g1418	orphan
g1419	paternal
g1420	maternal
g1424	maternal
g1426	paternal
g1429	maternal
g1430	orphan
g1432	orphan
g1436	maternal
g1437	paternal
g1442	maternal
g1445	maternal
g1446	maternal
g1447	paternal
g1449	paternal
g1451	paternal
g1456	maternal
g1457	maternal
g1459	orphan
g1462	paternal
g1464	maternal
g1466	maternal
g1467	paternal
g1472	paternal
g1476	paternal
g1477	maternal
g1479	paternal
g1486	orphan
g1488	paternal
g1490	maternal
g1497	maternal
g1498	maternal
g1505	orphan
g1507	orphan
g1511	maternal
g1512	maternal
g1515	paternal
g1516	paternal
g1517	orphan
g1518	maternal
g1520	orphan
g1525	maternal
g1536	orphan
g1538	orphan
g1539	maternal
g1540	orphan
g1541	orphan
g1542	paternal
g1545	maternal
g1546	maternal
g1547	orphan
g1548	orphan
g1550	maternal
g1551	paternal
g1554	maternal
g1559	orphan
g1560	maternal
g1561	maternal
g1562	maternal
g1563	orphan
g1566	maternal
g1568	maternal
g1570	paternal
g1573	orphan
g1583	maternal
g1584	orphan
g1588	paternal
g1591	maternal
g1596	maternal
g1597	maternal
g1598	maternal
g1600	orphan
g1602	maternal
g1603	maternal
g1604	paternal
g1606	orphan
g1608	maternal
g1611	maternal
g1612	maternal
g1618	paternal
g1622	paternal
g1623	paternal
g1627	orphan
g1638	maternal
g1640	maternal
g1641	paternal
g1642	paternal
g1644	paternal
g1645	maternal
g1647	paternal
g1648	maternal
g1649	maternal
g1652	paternal
g1653	maternal
g1655	maternal
g1656	maternal
g1657	maternal
g1658	maternal
g1663	paternal
g1665	maternal
g1673	orphan
g1674	orphan
g1675	orphan
g1676	orphan
g1677	paternal
g1678	maternal
g1682	maternal
g1683	maternal
g1693	maternal
g1695	maternal
g1697	paternal
g1699	paternal
g1700	maternal
g1702	maternal
g1703	paternal
g1704	maternal
g1705	maternal
g1706	maternal
g1707	paternal
g1708	maternal
g1709	maternal
g1710	maternal
g1714	maternal
g1715	maternal
g1718	orphan
g1719	orphan
g1720	maternal
g1721	maternal
g1723	paternal
g1724	orphan
g1725	paternal
g1727	orphan
g1728	orphan
g1729	paternal
g1730	orphan
g1731	orphan
g1736	orphan
g1738	orphan
g1739	orphan
g1743	paternal
g1744	maternal
g1745	maternal
g1751	maternal
g1752	maternal
g1753	maternal
g1754	orphan
g1755	orphan
g1757	maternal
g1758	maternal
g1761	orphan
g1771	orphan
g1774	maternal
g1775	paternal
g1776	maternal
g1778	paternal
g1779	paternal
g1780	paternal
g1787	paternal
g1788	orphan
g1790	orphan
g1791	maternal
g1795	maternal
g1797	maternal
g1798	maternal
g1801	maternal
g1809	orphan
g1810	orphan
g1812	maternal
g1814	maternal
g1816	maternal
g1818	maternal
g1819	paternal
g1827	maternal
g1828	maternal
g1835	maternal
g1838	maternal
g1840	paternal
g1844	orphan
g1845	maternal
g1846	orphan
g1847	maternal
g1848	maternal
g1849	paternal
g1853	maternal
g1855	maternal
g1856	paternal
g1858	maternal
g1861	maternal
g1874	maternal
g1876	maternal
g1877	paternal
g1878	maternal
g1881	maternal
g1883	paternal
g1884	orphan
g1886	paternal
g1888	maternal
g1890	paternal
g1891	paternal
g1892	maternal
g1900	maternal
g1901	paternal
g1902	paternal
g1903	orphan
g1904	paternal
g1905	maternal
g1908	orphan
g1914	orphan
g1915	paternal
g1918	orphan
g1920	maternal
g1921	paternal
g1923	paternal
g1925	paternal
g1926	paternal
g1927	maternal
g1928	paternal
g1930	orphan
g1931	orphan
g1932	paternal
g1933	maternal
g1934	maternal
g1935	maternal
g1936	paternal
g1937	maternal
g1938	maternal
g1939	paternal
g1941	maternal
g1942	maternal
g1944	orphan
g1946	maternal
g1950	maternal
g1951	maternal
g1952	paternal
g1958	paternal
g1959	paternal
g1961	maternal
g1964	paternal
g1966	maternal
g1967	maternal
g1970	maternal
g1976	maternal
g1977	maternal
g1978	orphan
g1986	maternal
g1988	maternal
g1989	maternal
g1991	paternal
g1995	orphan
g1996	orphan
g1997	paternal
g1999	paternal
g2001	orphan
g2002	orphan
g2005	orphan
g2006	paternal
g2008	maternal
g2011	paternal
g2012	paternal
g2014	maternal
g2016	maternal
g2022	maternal
g2025	orphan
g2031	maternal
g2032	orphan
g2037	paternal
g2038	maternal
g2039	paternal
g2044	orphan
g2046	orphan
g2054	orphan
g2059	maternal
g2060	orphan
g2061	paternal
g2064	maternal
g2066	maternal
g2067	maternal
g2070	maternal
g2071	maternal
g2074	orphan
g2075	maternal
g2077	maternal
g2078	maternal
g2079	paternal
g2081	orphan
g2082	orphan
g2084	maternal
g2085	orphan
g2086	orphan
g2087	maternal
g2091	paternal
g2096	orphan
g2098	orphan
g2100	maternal
g2103	paternal
g2104	paternal
g2105	maternal
g2106	maternal
g2108	paternal
g2109	maternal
g2110	maternal
g2111	maternal
g2113	paternal
g2114	paternal
g2115	paternal
g2116	paternal
g2117	maternal
g2118	orphan
g2123	paternal
g2124	orphan
g2125	maternal
g2131	maternal
g2132	paternal
g2134	maternal
g2135	maternal
g2137	maternal
g2140	paternal
g2141	paternal
g2145	maternal
g2146	maternal
g2147	paternal
g2150	paternal
g2153	paternal
g2155	maternal
g2158	maternal
g2163	maternal
g2166	orphan
g2168	orphan
g2169	maternal
g2172	maternal
g2175	orphan
g2176	paternal
g2177	paternal
g2180	orphan
g2182	maternal
g2183	orphan
g2184	orphan
g2189	orphan
g2191	orphan
g2192	orphan
g2198	maternal
g2199	maternal
g2210	orphan
g2211	paternal
g2212	orphan
g2213	orphan
g2214	orphan
g2218	paternal
g2222	paternal
g2229	maternal
g2233	maternal
g2234	paternal
g2235	orphan
g2237	maternal
g2239	maternal
g2242	maternal
g2245	orphan
g2246	orphan
g2247	paternal
g2248	maternal
g2249	paternal
g2252	maternal
g2256	paternal
g2257	orphan
g2258	orphan
g2259	maternal
g2260	paternal
g2261	paternal
g2263	maternal
g2264	maternal
g2265	orphan
g2266	paternal
g2268	maternal
g2272	maternal
g2273	maternal
g2276	paternal
g2279	maternal
g2283	maternal
g2284	maternal
g2287	maternal
g2288	orphan
g2295	orphan
g2296	maternal
g2297	paternal
g2298	maternal
g2299	maternal
g2301	orphan
g2302	maternal
g2304	maternal
g2305	paternal
g2308	maternal
g2311	maternal
g2312	maternal
g2316	orphan
g2317	paternal
g2318	orphan
g2319	orphan
g2320	orphan
g2322	orphan
g2323	paternal
g2326	maternal
g2329	maternal
g2334	maternal
g2336	orphan
g2343	orphan
g2345	orphan
g2346	maternal
g2350	maternal
g2352	maternal
g2353	maternal
g2354	orphan
g2355	orphan
g2356	maternal
g2360	maternal
g2361	maternal
g2363	orphan
g2364	paternal
g2366	paternal
g2367	maternal
g2368	paternal
g2370	paternal
g2371	maternal
g2372	paternal
g2373	paternal
g2376	paternal
g2377	orphan
g2378	orphan
g2381	maternal
g2382	paternal
g2385	orphan
g2386	paternal
g2388	maternal
g2392	paternal
g2394	maternal
g2396	maternal
g2397	maternal
g2398	orphan
g2399	paternal
g2401	paternal
g2402	orphan
g2404	maternal
g2410	maternal
g2413	maternal
g2415	paternal
g2417	orphan
g2419	orphan
g2421	paternal
g2422	paternal
g2425	maternal
g2426	maternal
g2427	paternal
g2428	maternal
g2429	maternal
g2431	paternal
g2432	paternal
g2435	orphan
g2437	paternal
g2441	maternal
g2442	paternal
g2445	paternal
g2446	maternal
g2448	paternal
g2449	maternal
g2450	paternal
g2451	maternal
g2452	maternal
g2454	maternal
g2456	maternal
g2457	paternal
g2460	paternal
g2461	paternal
g2467	orphan
g2469	maternal
g2470	maternal
g2471	maternal
g2480	paternal
g2482	orphan
g2483	maternal
g2484	paternal
g2485	maternal
g2486	paternal
g2490	paternal
g2491	paternal
g2493	maternal
g2501	orphan
g2502	paternal
g2505	maternal
g2508	orphan
g2509	paternal
g2510	maternal
g2512	paternal
g2513	orphan
g2514	maternal
g2515	paternal
g2516	maternal
g2518	maternal
g2519	maternal
g2521	paternal
g2523	paternal
g2526	maternal
g2530	paternal
g2531	maternal
g2534	orphan
g2536	paternal
g2538	maternal
g2539	paternal
g2543	paternal
g2545	maternal
g2547	orphan
g2548	orphan
g2551	orphan
g2554	orphan
g2556	paternal
g2557	orphan
g2559	maternal
g2560	maternal
g2561	maternal
g2563	orphan
g2564	paternal
g2565	maternal
g2566	maternal
g2568	paternal
g2569	paternal
g2570	paternal
g2571	paternal
g2572	paternal
g2575	maternal
g2576	paternal
g2577	paternal
g2580	paternal
g2583	paternal
g2591	paternal
g2592	paternal
g2594	orphan
g2596	paternal
g2600	orphan
g2603	maternal
g2604	paternal
g2607	maternal
g2608	paternal
g2609	paternal
g2613	paternal
g2617	paternal
g2630	orphan
g2631	paternal
g2632	maternal
g2633	maternal
g2634	maternal
g2636	orphan
g2637	paternal
g2639	paternal
g2641	paternal
g2643	orphan
g2644	orphan
g2645	orphan
g2647	orphan
g2648	paternal
g2649	paternal
g2651	orphan
g2652	orphan
g2653	paternal
g2654	orphan
g2655	orphan
g2658	maternal
g2659	paternal
g2663	maternal
g2667	maternal
g2669	maternal
g2671	maternal
g2672	maternal
g2673	maternal
g2675	maternal
g2676	maternal
g2677	maternal
g2678	maternal
g2680	maternal
g2681	maternal
g2684	orphan
g2685	orphan
g2687	maternal
g2688	maternal
g2689	maternal
g2690	orphan
g2691	maternal
g2694	orphan
g2698	maternal
g2699	maternal
g2701	maternal
g2702	maternal
g2707	orphan
g2708	paternal
g2713	maternal
g2715	maternal
g2716	maternal
g2717	maternal
g2718	orphan
g2720	maternal
g2724	maternal
g2731	maternal
g2732	orphan
g2736	orphan
g2739	maternal
g2740	paternal
g2741	maternal
g2745	maternal
g2747	paternal
g2748	maternal
g2750	orphan
g2751	orphan
g2753	orphan
g2754	orphan
g2755	maternal
g2758	maternal
g2759	maternal
g2760	paternal
g2761	orphan
g2763	orphan
g2764	maternal
g2765	paternal
g2767	paternal
g2772	maternal
g2774	maternal
g2781	maternal
g2783	paternal
g2784	paternal
g2787	paternal
g2791	paternal
g2795	maternal
g2801	maternal
g2806	maternal
g2807	maternal
g2808	maternal
g2811	paternal
g2812	paternal
g2813	maternal
g2816	maternal
g2817	maternal
g2820	maternal
g2823	maternal
g2825	maternal
g2826	maternal
g2827	paternal
g2830	orphan
g2832	orphan
g2833	orphan
g2835	orphan
g2837	maternal
g2839	maternal
g2844	paternal
g2848	orphan
g2852	orphan
g2856	orphan
g2860	maternal
g2871	paternal
g2872	maternal
g2875	paternal
g2877	maternal
g2879	maternal
g2881	paternal
g2882	maternal
g2884	maternal
g2885	orphan
g2887	paternal
g2888	paternal
g2889	maternal
g2891	maternal
g2893	maternal
g2899	maternal
g2900	paternal
g2901	paternal
g2903	orphan
g2904	paternal
g2905	maternal
g2906	maternal
g2907	orphan
g2908	maternal
g2910	maternal
g2911	maternal
g2912	maternal
g2913	maternal
g2914	maternal
g2915	maternal
g2917	maternal
g2919	paternal
g2921	maternal
g2923	maternal
g2924	maternal
g2925	maternal
g2936	orphan
g2939	orphan
g2940	maternal
g2942	maternal
g2946	paternal
g2950	maternal
g2951	paternal
g2954	paternal
g2955	orphan
g2956	maternal
g2957	orphan
g2958	paternal
g2960	orphan
g2961	maternal
g2965	paternal
g2966	paternal
g2967	paternal
g2972	orphan
g2978	orphan
g2980	paternal
g2981	maternal
g2982	orphan
g2985	maternal
g2988	paternal
g2990	paternal
g2991	orphan
g2997	orphan
g2998	maternal
g2999	maternal
g3000	maternal
g3004	maternal
g3005	maternal
g3009	maternal
g3010	maternal
g3011	paternal
g3012	paternal
g3013	paternal
g3016	paternal
g3019	maternal
g3021	maternal
g3023	maternal
g3025	paternal
g3027	paternal
g3028	maternal
g3030	maternal
g3031	orphan
g3033	orphan
g3035	paternal
g3039	orphan
g3043	paternal
g3044	paternal
g3046	paternal
g3048	maternal
g3049	maternal
g3051	maternal
g3052	maternal
g3054	orphan
g3055	paternal
g3057	orphan
g3058	maternal
g3059	maternal
g3060	orphan
g3061	maternal
g3063	paternal
g3064	maternal
g3066	orphan
g3067	orphan
g3068	paternal
g3070	maternal
g3071	orphan
g3078	paternal
g3079	paternal
g3080	maternal
g3082	maternal
g3083	maternal
g3084	orphan
g3085	orphan
g3086	orphan
g3087	orphan
g3088	orphan
g3089	orphan
g3090	maternal
g3091	paternal
g3092	maternal
g3094	maternal
g3096	paternal
g3097	orphan
g3098	orphan
g3099	orphan
g3100	orphan
g3101	maternal
g3104	maternal
g3105	paternal
g3106	maternal
g3107	maternal
g3108	maternal
g3111	maternal
g3114	maternal
g3125	orphan
g3126	maternal
g3128	maternal
g3129	maternal
g3130	maternal
g3131	maternal
g3132	maternal
g3134	paternal
g3138	maternal
g3140	maternal
g3143	orphan
g3144	maternal
g3148	paternal
g3149	maternal
g3150	maternal
g3151	maternal
g3152	maternal
g3153	paternal
g3155	paternal
g3159	paternal
g3160	orphan
g3161	orphan
g3163	paternal
g3165	maternal
g3168	orphan
g3172	maternal
g3179	maternal
g3183	paternal
g3184	maternal
g3186	paternal
g3189	paternal
g3191	orphan
g3192	orphan
g3194	maternal
g3195	orphan
g3197	paternal
g3198	paternal
g3199	paternal
g3201	paternal
g3203	orphan
g3204	orphan
g3209	maternal
g3210	paternal
g3213	orphan
g3214	maternal
g3215	paternal
g3218	paternal
g3221	paternal
g3222	paternal
g3223	maternal
g3224	maternal
g3226	maternal
g3230	paternal
g3232	paternal
g3233	maternal
g3235	maternal
g3236	paternal
g3238	orphan
g3239	maternal
g3242	paternal
g3245	orphan
g3246	orphan
g3247	orphan
g3248	paternal
g3250	paternal
g3251	paternal
g3252	maternal
g3257	orphan
g3259	orphan
g3260	paternal
g3263	orphan
g3264	maternal
g3267	maternal
g3268	maternal
g3271	maternal
g3272	orphan
g3273	paternal
g3276	maternal
g3280	paternal
g3283	orphan
g3285	paternal
g3287	paternal
g3288	paternal
g3290	maternal
g3291	maternal
g3296	maternal
g3297	maternal
g3298	maternal
g3299	orphan
g3302	paternal
g3304	maternal
g3305	maternal
g3307	orphan
g3308	maternal
g3309	maternal
g3310	maternal
g3312	orphan
g3313	maternal
g3314	paternal
g3316	maternal
g3317	orphan
g3318	maternal
g3319	maternal
g3322	paternal
g3323	paternal
g3325	paternal
g3327	maternal
g3328	maternal
g3331	maternal
g3332	maternal
g3333	maternal
g3335	maternal
g3338	maternal
g3339	maternal
g3340	orphan
g3342	orphan
g3344	maternal
g3345	maternal
g3349	orphan
g3352	orphan
g3354	orphan
g3355	orphan
g3357	paternal
g3359	orphan
g3363	maternal
g3365	maternal
g3366	maternal
g3369	maternal
g3375	maternal
g3377	maternal
g3378	maternal
g3385	orphan
g3390	paternal
g3392	orphan
g3394	orphan
g3395	orphan
g3396	orphan
g3397	maternal
g3398	maternal
g3399	maternal
g3401	maternal
g3404	orphan
g3405	paternal
g3407	maternal
g3412	maternal
g3414	maternal
g3418	orphan
g3419	paternal
g3420	paternal
g3421	maternal
g3424	maternal
g3425	orphan
g3426	paternal
g3427	paternal
g3433	orphan
g3434	maternal
g3436	orphan
g3439	maternal
g3440	maternal
g3441	maternal
g3446	maternal
g3449	maternal
g3451	paternal
g3455	maternal
g3456	paternal
g3457	maternal
g3458	maternal
g3459	maternal
g3466	orphan
g3470	maternal
g3476	maternal
g3479	maternal
g3480	maternal
g3481	maternal
g3482	maternal
g3484	paternal
g3486	orphan
g3490	paternal
g3491	maternal
g3492	orphan
g3493	paternal
g3494	orphan
g3495	orphan
g3496	paternal
g3497	maternal
g3498	maternal
g3501	orphan
g3505	orphan
g3507	orphan
g3508	orphan
g3509	maternal
g3512	maternal
g3515	maternal
g3522	maternal
g3525	orphan
g3527	orphan
g3529	paternal
g3530	paternal
g3532	maternal
g3535	maternal
g3540	maternal
g3545	maternal
g3546	paternal
g3547	paternal
g3548	orphan
g3549	orphan
g3550	maternal
g3551	maternal
g3552	maternal
g3553	maternal
g3558	paternal
g3559	paternal
g3560	maternal
g3561	maternal
g3563	paternal
g3565	orphan
g3566	orphan
g3568	orphan
g3570	orphan
g3574	maternal
g3575	orphan
g3578	orphan
g3582	maternal
g3584	maternal
g3585	maternal
g3589	maternal
g3590	maternal
g3592	paternal
g3595	paternal
g3597	maternal
g3598	maternal
g3599	maternal
g3600	maternal
g3602	orphan
g3604	maternal
g3605	maternal
g3606	orphan
g3609	paternal
g3611	maternal
g3613	orphan
g3614	orphan
g3616	maternal
g3619	maternal
g3624	maternal
g3626	maternal
g3630	maternal
g3631	paternal
g3632	paternal
g3633	paternal
g3634	orphan
g3636	maternal
g3637	maternal
g3638	maternal
g3645	maternal
g3646	orphan
g3647	maternal
g3651	orphan
g3653	paternal
g3655	maternal
g3661	orphan
g3662	orphan
g3665	paternal
g3668	maternal
g3670	paternal
g3671	orphan
g3672	paternal
g3673	paternal
g3675	paternal
g3677	paternal
g3678	maternal
g3680	maternal
g3681	maternal
g3682	maternal
g3684	paternal
g3685	paternal
g3686	paternal
g3687	maternal
g3688	maternal
g3689	paternal
g3691	maternal
g3693	maternal
g3696	maternal
g3697	paternal
g3698	maternal
g3700	paternal
g3701	maternal
g3704	maternal
g3705	maternal
g3707	maternal
g3709	paternal
g3710	paternal
g3711	maternal
g3714	maternal
g3715	orphan
g3716	paternal
g3717	maternal
g3721	orphan
g3726	maternal
g3728	orphan
g3729	orphan
g3730	orphan
g3731	maternal
g3732	paternal
g3736	maternal
g3739	maternal
g3742	maternal
g3743	paternal
g3748	orphan
g3752	paternal
g3753	maternal
g3754	maternal
g3755	maternal
g3759	maternal
g3760	maternal
g3761	maternal
g3763	orphan
g3764	maternal
g3767	maternal
g3768	maternal
g3769	orphan
g3777	maternal
g3778	maternal
g3780	maternal
g3781	maternal
g3782	maternal
g3784	maternal
g3786	maternal
g3788	orphan
g3789	orphan
g3792	maternal
g3793	maternal
g3796	paternal
g3797	paternal
g3798	paternal
g3808	paternal
g3811	maternal
g3819	maternal
g3822	maternal
g3826	orphan
g3829	paternal
g3831	paternal
g3832	orphan
g3835	maternal
g3836	paternal
g3837	maternal
g3840	maternal
g3841	maternal
g3843	maternal
g3844	paternal
g3845	paternal
g3847	maternal
g3851	maternal
g3856	maternal
g3857	orphan
g3858	orphan
g3859	maternal
g3861	maternal
g3862	maternal
g3863	maternal
g3864	maternal
g3866	paternal
g3868	paternal
g3872	maternal
g3873	paternal
g3876	maternal
g3880	paternal
g3881	paternal
g3882	maternal
g3884	paternal
g3886	paternal
g3889	maternal
g3893	orphan
g3895	paternal
g3896	orphan
g3897	paternal
g3899	maternal
g3900	maternal
g3901	maternal
g3903	maternal
g3904	maternal
g3909	maternal
g3910	maternal
g3911	maternal
g3918	maternal
g3922	paternal
g3923	maternal
g3926	orphan
g3927	orphan
g3928	orphan
g3929	orphan
g3930	maternal
g3931	paternal
g3933	paternal
g3935	maternal
g3937	maternal
g3938	orphan
g3939	paternal
g3942	orphan
g3946	maternal
g3947	paternal
g3948	orphan
g3949	maternal
g3950	paternal
g3953	maternal
g3957	maternal
g3959	orphan
g3961	orphan
g3962	orphan
g3963	maternal
g3968	maternal
g3972	maternal
g3973	maternal
g3974	orphan
g3977	orphan
g3978	paternal
g3979	orphan
g3981	maternal
g3982	maternal
g3984	paternal
g3987	orphan
g3989	maternal
g3995	maternal
g3996	paternal
g4000	paternal
g4002	orphan
g4004	maternal
g4006	maternal
g4007	maternal
g4008	orphan
g4011	paternal
g4013	maternal
g4014	orphan
g4017	paternal
g4019	maternal
g4022	paternal
g4024	maternal
g4026	paternal
g4028	paternal
g4030	paternal
g4032	maternal
g4033	paternal
g4034	paternal
g4035	maternal
g4036	paternal
g4039	paternal
g4041	maternal
g4043	orphan
g4044	orphan
g4045	orphan
g4047	orphan
g4049	orphan
g4052	orphan
g4060	orphan
g4066	orphan
g4068	maternal
g4072	orphan
g4079	paternal
g4080	paternal
g4083	maternal
g4084	orphan
g4085	orphan
g4087	orphan
g4088	maternal
g4089	maternal
g4093	orphan
g4094	orphan
g4098	orphan
g4099	orphan
g4101	orphan
g4104	orphan
g4105	orphan
g4111	paternal
g4113	maternal
g4119	maternal
g4121	orphan
g4122	maternal
g4125	maternal
g4126	maternal
g4128	maternal
g4130	maternal
g4132	paternal
g4133	orphan
g4134	maternal
g4136	maternal
g4137	maternal
g4139	orphan
g4140	orphan
g4142	orphan
g4143	orphan
g4146	orphan
g4147	orphan
g4150	paternal
g4153	maternal
g4154	maternal
g4155	maternal
g4156	orphan
g4157	orphan
g4158	maternal
g4163	maternal
g4164	maternal
g4167	paternal
[truncated: 48,516 more rows]
