# Supplementary material for: Parental origin of the allotetraploid tobacco Nicotiana benthamiana
Source: Plant J. 2020 Jan 13;102(3):541–54. doi: 10.1111/tpj.14648 (PMC7317763; doi:10.1111/tpj.14648)
Supplement: Supplementary file 2 — File S2. Assigned parental origin of N. benthamiana Nb‐1 scaffolds. [file TPJ-102-541-s002.txt]

Niben101Scf00005	maternal
Niben101Scf00006	maternal
Niben101Ctg00008	orphan
Niben101Scf00010	maternal
Niben101Scf00011	maternal
Niben101Scf00012	orphan
Niben101Scf00013	orphan
Niben101Ctg00015	orphan
Niben101Scf00015	paternal
Niben101Scf00016	maternal
Niben101Scf00017	maternal
Niben101Ctg00018	orphan
Niben101Scf00018	maternal
Niben101Scf00021	maternal
Niben101Scf00022	maternal
Niben101Scf00023	maternal
Niben101Scf00024	maternal
Niben101Scf00025	maternal
Niben101Scf00028	paternal
Niben101Ctg00030	orphan
Niben101Scf00031	maternal
Niben101Scf00033	maternal
Niben101Scf00034	paternal
Niben101Scf00035	maternal
Niben101Scf00037	paternal
Niben101Scf00039	maternal
Niben101Scf00043	orphan
Niben101Scf00044	paternal
Niben101Scf00046	maternal
Niben101Scf00047	paternal
Niben101Scf00048	maternal
Niben101Scf00049	maternal
Niben101Scf00050	maternal
Niben101Scf00051	maternal
Niben101Scf00052	maternal
Niben101Ctg00054	maternal
Niben101Scf00054	orphan
Niben101Scf00055	orphan
Niben101Scf00056	maternal
Niben101Scf00057	paternal
Niben101Scf00058	maternal
Niben101Scf00059	paternal
Niben101Scf00061	paternal
Niben101Scf00062	paternal
Niben101Scf00063	maternal
Niben101Scf00064	maternal
Niben101Scf00065	paternal
Niben101Scf00066	maternal
Niben101Scf00067	paternal
Niben101Scf00068	paternal
Niben101Scf00069	maternal
Niben101Scf00071	paternal
Niben101Scf00072	paternal
Niben101Scf00073	paternal
Niben101Scf00074	paternal
Niben101Scf00075	orphan
Niben101Scf00077	maternal
Niben101Scf00078	maternal
Niben101Scf00079	paternal
Niben101Scf00080	maternal
Niben101Scf00081	maternal
Niben101Scf00082	paternal
Niben101Scf00083	paternal
Niben101Scf00085	maternal
Niben101Scf00087	paternal
Niben101Scf00088	maternal
Niben101Scf00089	orphan
Niben101Scf00090	orphan
Niben101Scf00091	paternal
Niben101Scf00094	maternal
Niben101Scf00095	maternal
Niben101Scf00096	maternal
Niben101Scf00099	orphan
Niben101Scf00100	paternal
Niben101Scf00103	paternal
Niben101Scf00104	maternal
Niben101Scf00105	orphan
Niben101Scf00107	maternal
Niben101Scf00108	paternal
Niben101Ctg00109	orphan
Niben101Scf00109	maternal
Niben101Scf00110	maternal
Niben101Scf00111	maternal
Niben101Scf00113	maternal
Niben101Scf00114	paternal
Niben101Ctg00116	orphan
Niben101Scf00116	paternal
Niben101Scf00117	orphan
Niben101Scf00119	paternal
Niben101Scf00120	orphan
Niben101Scf00121	paternal
Niben101Scf00123	paternal
Niben101Scf00124	orphan
Niben101Scf00125	paternal
Niben101Scf00126	paternal
Niben101Scf00127	paternal
Niben101Scf00128	paternal
Niben101Scf00129	paternal
Niben101Scf00130	maternal
Niben101Scf00131	maternal
Niben101Scf00132	maternal
Niben101Scf00133	maternal
Niben101Scf00134	orphan
Niben101Scf00135	paternal
Niben101Scf00136	orphan
Niben101Scf00138	paternal
Niben101Scf00139	orphan
Niben101Scf00140	maternal
Niben101Scf00141	maternal
Niben101Scf00142	maternal
Niben101Scf00143	orphan
Niben101Scf00144	paternal
Niben101Scf00146	maternal
Niben101Scf00148	paternal
Niben101Scf00149	paternal
Niben101Scf00150	maternal
Niben101Ctg00151	orphan
Niben101Scf00151	maternal
Niben101Scf00152	paternal
Niben101Scf00153	paternal
Niben101Scf00154	maternal
Niben101Scf00155	maternal
Niben101Scf00156	paternal
Niben101Scf00157	maternal
Niben101Scf00158	maternal
Niben101Scf00159	paternal
Niben101Scf00160	maternal
Niben101Scf00161	maternal
Niben101Scf00163	maternal
Niben101Scf00164	maternal
Niben101Scf00165	maternal
Niben101Scf00167	orphan
Niben101Scf00168	paternal
Niben101Ctg00169	orphan
Niben101Scf00170	paternal
Niben101Scf00171	maternal
Niben101Scf00173	orphan
Niben101Ctg00174	orphan
Niben101Scf00174	orphan
Niben101Scf00175	paternal
Niben101Scf00176	maternal
Niben101Scf00177	maternal
Niben101Scf00180	paternal
Niben101Scf00181	maternal
Niben101Scf00182	paternal
Niben101Ctg00183	orphan
Niben101Scf00183	orphan
Niben101Ctg00185	orphan
Niben101Scf00185	orphan
Niben101Scf00187	maternal
Niben101Scf00188	paternal
Niben101Scf00189	maternal
Niben101Ctg00192	paternal
Niben101Scf00192	maternal
Niben101Scf00193	paternal
Niben101Scf00194	orphan
Niben101Scf00196	orphan
Niben101Scf00197	paternal
Niben101Scf00199	maternal
Niben101Scf00200	paternal
Niben101Scf00201	paternal
Niben101Scf00202	paternal
Niben101Scf00203	paternal
Niben101Scf00204	orphan
Niben101Scf00206	maternal
Niben101Scf00207	paternal
Niben101Scf00209	paternal
Niben101Scf00210	maternal
Niben101Scf00211	orphan
Niben101Scf00212	paternal
Niben101Scf00213	paternal
Niben101Scf00214	maternal
Niben101Scf00215	maternal
Niben101Scf00216	maternal
Niben101Scf00217	paternal
Niben101Scf00218	paternal
Niben101Ctg00219	orphan
Niben101Scf00219	paternal
Niben101Scf00220	maternal
Niben101Scf00222	paternal
Niben101Scf00223	maternal
Niben101Scf00224	paternal
Niben101Scf00225	maternal
Niben101Ctg00226	orphan
Niben101Scf00226	paternal
Niben101Scf00228	maternal
Niben101Scf00229	maternal
Niben101Scf00230	maternal
Niben101Scf00231	paternal
Niben101Scf00233	orphan
Niben101Scf00234	orphan
Niben101Scf00236	orphan
Niben101Scf00238	maternal
Niben101Scf00239	orphan
Niben101Ctg00240	orphan
Niben101Scf00240	paternal
Niben101Scf00244	paternal
Niben101Scf00245	maternal
Niben101Scf00246	maternal
Niben101Scf00247	paternal
Niben101Scf00248	paternal
Niben101Scf00249	maternal
Niben101Scf00251	paternal
Niben101Scf00253	paternal
Niben101Scf00254	maternal
Niben101Scf00257	paternal
Niben101Scf00258	orphan
Niben101Scf00259	paternal
Niben101Scf00260	paternal
Niben101Scf00261	paternal
Niben101Scf00262	maternal
Niben101Scf00263	paternal
Niben101Scf00264	orphan
Niben101Scf00265	paternal
Niben101Scf00266	maternal
Niben101Scf00268	maternal
Niben101Scf00269	maternal
Niben101Scf00270	paternal
Niben101Scf00271	paternal
Niben101Scf00272	paternal
Niben101Scf00273	paternal
Niben101Scf00274	maternal
Niben101Scf00276	maternal
Niben101Scf00278	paternal
Niben101Scf00279	maternal
Niben101Scf00280	maternal
Niben101Scf00282	maternal
Niben101Scf00283	maternal
Niben101Scf00285	paternal
Niben101Ctg00286	orphan
Niben101Scf00286	paternal
Niben101Scf00288	maternal
Niben101Scf00289	maternal
Niben101Scf00290	maternal
Niben101Scf00291	orphan
Niben101Scf00292	orphan
Niben101Scf00293	maternal
Niben101Ctg00294	orphan
Niben101Scf00294	maternal
Niben101Scf00296	maternal
Niben101Scf00297	maternal
Niben101Scf00298	maternal
Niben101Scf00299	maternal
Niben101Ctg00301	maternal
Niben101Scf00301	orphan
Niben101Scf00302	maternal
Niben101Scf00303	maternal
Niben101Scf00304	paternal
Niben101Scf00305	paternal
Niben101Scf00306	maternal
Niben101Scf00307	paternal
Niben101Ctg00308	orphan
Niben101Scf00308	maternal
Niben101Scf00309	maternal
Niben101Ctg00311	orphan
Niben101Scf00311	paternal
Niben101Scf00312	paternal
Niben101Scf00313	paternal
Niben101Scf00314	maternal
Niben101Scf00315	paternal
Niben101Scf00316	orphan
Niben101Scf00317	maternal
Niben101Scf00318	maternal
Niben101Scf00319	maternal
Niben101Scf00320	maternal
Niben101Scf00321	maternal
Niben101Scf00322	paternal
Niben101Scf00324	maternal
Niben101Scf00326	maternal
Niben101Scf00327	maternal
Niben101Scf00328	orphan
Niben101Scf00331	orphan
Niben101Scf00332	paternal
Niben101Scf00337	paternal
Niben101Ctg00338	orphan
Niben101Scf00338	maternal
Niben101Scf00339	paternal
Niben101Ctg00340	paternal
Niben101Scf00340	maternal
Niben101Ctg00341	orphan
Niben101Scf00341	maternal
Niben101Scf00342	orphan
Niben101Scf00343	maternal
Niben101Scf00344	maternal
Niben101Scf00345	maternal
Niben101Ctg00346	orphan
Niben101Scf00347	orphan
Niben101Scf00348	paternal
Niben101Scf00349	paternal
Niben101Scf00350	paternal
Niben101Scf00351	maternal
Niben101Scf00352	maternal
Niben101Scf00354	orphan
Niben101Scf00355	maternal
Niben101Scf00358	maternal
Niben101Scf00360	paternal
Niben101Scf00361	maternal
Niben101Scf00362	maternal
Niben101Scf00363	maternal
Niben101Scf00364	orphan
Niben101Scf00366	paternal
Niben101Scf00367	maternal
Niben101Scf00369	maternal
Niben101Scf00370	maternal
Niben101Scf00371	paternal
Niben101Scf00372	paternal
Niben101Ctg00374	maternal
Niben101Scf00375	maternal
Niben101Scf00376	maternal
Niben101Scf00377	maternal
Niben101Scf00378	maternal
Niben101Scf00379	orphan
Niben101Scf00380	paternal
Niben101Scf00381	paternal
Niben101Scf00383	maternal
Niben101Scf00386	paternal
Niben101Scf00388	paternal
Niben101Scf00389	maternal
Niben101Scf00390	paternal
Niben101Scf00391	maternal
Niben101Scf00393	maternal
Niben101Scf00394	orphan
Niben101Scf00395	maternal
Niben101Scf00396	maternal
Niben101Scf00397	maternal
Niben101Scf00398	maternal
Niben101Scf00400	maternal
Niben101Scf00401	paternal
Niben101Scf00402	orphan
Niben101Scf00404	orphan
Niben101Scf00406	maternal
Niben101Scf00407	maternal
Niben101Scf00408	paternal
Niben101Ctg00409	orphan
Niben101Scf00409	maternal
Niben101Scf00410	paternal
Niben101Scf00411	maternal
Niben101Scf00412	maternal
Niben101Scf00414	maternal
Niben101Scf00415	maternal
Niben101Scf00416	maternal
Niben101Scf00417	orphan
Niben101Scf00418	maternal
Niben101Scf00419	paternal
Niben101Scf00420	paternal
Niben101Scf00421	paternal
Niben101Scf00422	paternal
Niben101Scf00425	maternal
Niben101Scf00426	maternal
Niben101Scf00428	paternal
Niben101Scf00430	orphan
Niben101Scf00432	paternal
Niben101Scf00435	maternal
Niben101Ctg00436	paternal
Niben101Scf00436	maternal
Niben101Scf00437	paternal
Niben101Scf00438	maternal
Niben101Scf00439	paternal
Niben101Scf00440	maternal
Niben101Scf00442	maternal
Niben101Scf00444	paternal
Niben101Scf00445	maternal
Niben101Scf00446	maternal
Niben101Scf00447	maternal
Niben101Scf00448	paternal
Niben101Scf00449	maternal
Niben101Scf00450	maternal
Niben101Scf00451	orphan
Niben101Scf00453	paternal
Niben101Scf00454	maternal
Niben101Scf00456	maternal
Niben101Scf00457	paternal
Niben101Scf00458	maternal
Niben101Scf00460	maternal
Niben101Scf00461	paternal
Niben101Scf00463	paternal
Niben101Scf00465	paternal
Niben101Scf00466	paternal
Niben101Scf00467	maternal
Niben101Scf00468	paternal
Niben101Scf00469	orphan
Niben101Scf00470	maternal
Niben101Scf00471	paternal
Niben101Scf00472	maternal
Niben101Scf00473	maternal
Niben101Scf00474	maternal
Niben101Ctg00477	orphan
Niben101Scf00477	orphan
Niben101Scf00478	maternal
Niben101Scf00479	maternal
Niben101Scf00480	orphan
Niben101Scf00481	paternal
Niben101Scf00482	paternal
Niben101Ctg00483	orphan
Niben101Scf00483	maternal
Niben101Scf00484	orphan
Niben101Scf00485	maternal
Niben101Scf00486	paternal
Niben101Scf00487	maternal
Niben101Scf00488	maternal
Niben101Scf00490	paternal
Niben101Scf00491	maternal
Niben101Scf00492	paternal
Niben101Scf00493	maternal
Niben101Scf00494	maternal
Niben101Scf00495	maternal
Niben101Scf00496	paternal
Niben101Scf00497	maternal
Niben101Scf00498	orphan
Niben101Scf00501	paternal
Niben101Scf00502	maternal
Niben101Scf00503	paternal
Niben101Scf00504	maternal
Niben101Scf00505	paternal
Niben101Scf00506	orphan
Niben101Scf00507	paternal
Niben101Scf00508	maternal
Niben101Scf00509	paternal
Niben101Scf00510	orphan
Niben101Scf00511	orphan
Niben101Ctg00512	paternal
Niben101Scf00516	maternal
Niben101Ctg00519	paternal
Niben101Scf00519	paternal
Niben101Scf00520	paternal
Niben101Scf00522	maternal
Niben101Scf00524	paternal
Niben101Scf00525	paternal
Niben101Scf00526	orphan
Niben101Scf00527	orphan
Niben101Scf00528	orphan
Niben101Ctg00529	orphan
Niben101Scf00530	maternal
Niben101Scf00535	maternal
Niben101Scf00536	maternal
Niben101Scf00537	maternal
Niben101Scf00538	maternal
Niben101Scf00539	paternal
Niben101Scf00541	paternal
Niben101Scf00542	paternal
Niben101Scf00543	maternal
Niben101Scf00545	maternal
Niben101Scf00546	maternal
Niben101Scf00548	paternal
Niben101Scf00550	maternal
Niben101Scf00551	paternal
Niben101Scf00552	paternal
Niben101Scf00553	orphan
Niben101Scf00555	maternal
Niben101Scf00556	maternal
Niben101Ctg00557	orphan
Niben101Scf00557	orphan
Niben101Scf00558	paternal
Niben101Scf00559	paternal
Niben101Scf00560	paternal
Niben101Scf00561	paternal
Niben101Scf00563	paternal
Niben101Scf00564	maternal
Niben101Scf00565	orphan
Niben101Scf00567	orphan
Niben101Scf00568	paternal
Niben101Scf00570	maternal
Niben101Scf00571	maternal
Niben101Scf00572	maternal
Niben101Scf00573	paternal
Niben101Scf00574	orphan
Niben101Scf00575	paternal
Niben101Scf00576	maternal
Niben101Scf00577	maternal
Niben101Scf00578	maternal
Niben101Scf00579	paternal
Niben101Scf00581	maternal
Niben101Scf00582	maternal
Niben101Scf00584	paternal
Niben101Scf00585	orphan
Niben101Scf00586	maternal
Niben101Scf00589	paternal
Niben101Scf00590	orphan
Niben101Scf00592	paternal
Niben101Scf00593	maternal
Niben101Scf00594	maternal
Niben101Scf00595	maternal
Niben101Scf00596	paternal
Niben101Scf00597	maternal
Niben101Scf00600	paternal
Niben101Ctg00601	maternal
Niben101Scf00602	maternal
Niben101Scf00603	paternal
Niben101Scf00605	paternal
Niben101Scf00606	paternal
Niben101Ctg00607	paternal
Niben101Scf00607	maternal
Niben101Scf00611	paternal
Niben101Scf00612	maternal
Niben101Scf00613	maternal
Niben101Scf00614	maternal
Niben101Scf00616	maternal
Niben101Scf00618	paternal
Niben101Scf00620	paternal
Niben101Scf00621	paternal
Niben101Scf00622	paternal
Niben101Scf00624	maternal
Niben101Scf00625	maternal
Niben101Scf00626	maternal
Niben101Scf00627	paternal
Niben101Scf00629	maternal
Niben101Scf00630	maternal
Niben101Scf00631	paternal
Niben101Scf00633	paternal
Niben101Scf00634	maternal
Niben101Ctg00635	orphan
Niben101Scf00635	orphan
Niben101Scf00637	maternal
Niben101Scf00638	maternal
Niben101Scf00639	paternal
Niben101Scf00640	paternal
Niben101Scf00643	paternal
Niben101Scf00644	orphan
Niben101Scf00646	maternal
Niben101Scf00647	paternal
Niben101Scf00648	paternal
Niben101Ctg00650	orphan
Niben101Scf00650	paternal
Niben101Scf00652	paternal
Niben101Scf00653	maternal
Niben101Scf00654	maternal
Niben101Scf00661	orphan
Niben101Scf00662	maternal
Niben101Scf00663	paternal
Niben101Scf00664	maternal
Niben101Scf00665	paternal
Niben101Ctg00667	orphan
Niben101Scf00668	orphan
Niben101Scf00669	maternal
Niben101Scf00671	orphan
Niben101Scf00672	paternal
Niben101Scf00674	paternal
Niben101Scf00675	paternal
Niben101Scf00679	paternal
Niben101Scf00680	maternal
Niben101Scf00681	maternal
Niben101Scf00682	maternal
Niben101Scf00683	orphan
Niben101Scf00684	paternal
Niben101Scf00686	paternal
Niben101Scf00687	maternal
Niben101Scf00688	paternal
Niben101Scf00689	paternal
Niben101Scf00690	paternal
Niben101Scf00691	maternal
Niben101Scf00693	maternal
Niben101Scf00698	paternal
Niben101Scf00699	paternal
Niben101Scf00700	maternal
Niben101Scf00702	orphan
Niben101Scf00703	paternal
Niben101Scf00704	paternal
Niben101Scf00705	paternal
Niben101Scf00709	paternal
Niben101Scf00710	maternal
Niben101Scf00711	paternal
Niben101Scf00712	orphan
Niben101Scf00713	maternal
Niben101Scf00714	maternal
Niben101Scf00715	maternal
Niben101Scf00717	paternal
Niben101Scf00719	maternal
Niben101Scf00721	paternal
Niben101Scf00722	orphan
Niben101Scf00723	paternal
Niben101Scf00724	maternal
Niben101Scf00725	maternal
Niben101Scf00726	orphan
Niben101Scf00728	maternal
Niben101Scf00730	orphan
Niben101Scf00732	maternal
Niben101Scf00734	orphan
Niben101Ctg00735	orphan
Niben101Scf00735	maternal
Niben101Scf00736	paternal
Niben101Scf00737	maternal
Niben101Scf00739	paternal
Niben101Scf00741	paternal
Niben101Scf00742	maternal
Niben101Scf00744	maternal
Niben101Scf00745	maternal
Niben101Scf00747	paternal
Niben101Scf00748	paternal
Niben101Scf00749	maternal
Niben101Scf00750	maternal
Niben101Scf00751	paternal
Niben101Scf00752	orphan
Niben101Scf00753	maternal
Niben101Scf00755	paternal
Niben101Scf00756	maternal
Niben101Scf00757	maternal
Niben101Scf00758	paternal
Niben101Scf00759	maternal
Niben101Ctg00761	paternal
Niben101Scf00761	paternal
Niben101Scf00762	orphan
Niben101Scf00764	paternal
Niben101Ctg00765	orphan
Niben101Scf00765	maternal
Niben101Scf00766	maternal
Niben101Scf00769	paternal
Niben101Scf00770	orphan
Niben101Scf00772	maternal
Niben101Scf00773	maternal
Niben101Scf00774	maternal
Niben101Scf00775	maternal
Niben101Scf00776	maternal
Niben101Scf00777	paternal
Niben101Scf00779	maternal
Niben101Scf00780	paternal
Niben101Scf00781	paternal
Niben101Scf00782	orphan
Niben101Scf00783	paternal
Niben101Scf00784	paternal
Niben101Scf00786	maternal
Niben101Scf00788	paternal
Niben101Scf00789	paternal
Niben101Scf00790	maternal
Niben101Scf00792	maternal
Niben101Scf00793	paternal
Niben101Scf00794	maternal
Niben101Scf00795	maternal
Niben101Scf00797	paternal
Niben101Scf00798	orphan
Niben101Scf00799	maternal
Niben101Scf00800	paternal
Niben101Scf00801	maternal
Niben101Scf00802	paternal
Niben101Scf00803	maternal
Niben101Scf00805	maternal
Niben101Scf00806	paternal
Niben101Scf00807	orphan
Niben101Scf00808	maternal
Niben101Scf00809	maternal
Niben101Scf00811	paternal
Niben101Scf00812	paternal
Niben101Scf00813	maternal
Niben101Scf00815	orphan
Niben101Scf00817	paternal
Niben101Scf00818	maternal
Niben101Scf00819	paternal
Niben101Scf00820	paternal
Niben101Scf00821	maternal
Niben101Scf00822	orphan
Niben101Scf00823	maternal
Niben101Scf00824	paternal
Niben101Scf00825	paternal
Niben101Ctg00828	paternal
Niben101Scf00830	paternal
Niben101Scf00831	maternal
Niben101Scf00833	paternal
Niben101Ctg00837	orphan
Niben101Scf00837	maternal
Niben101Scf00839	maternal
Niben101Scf00841	paternal
Niben101Scf00842	orphan
Niben101Scf00844	maternal
Niben101Scf00845	paternal
Niben101Ctg00846	orphan
Niben101Scf00846	maternal
Niben101Scf00847	paternal
Niben101Scf00849	orphan
Niben101Scf00850	paternal
Niben101Scf00851	maternal
Niben101Scf00852	maternal
Niben101Scf00853	paternal
Niben101Scf00854	orphan
Niben101Scf00856	paternal
Niben101Scf00857	orphan
Niben101Scf00858	maternal
Niben101Scf00859	maternal
Niben101Scf00860	paternal
Niben101Scf00861	maternal
Niben101Scf00862	maternal
Niben101Scf00863	maternal
Niben101Scf00864	maternal
Niben101Scf00866	maternal
Niben101Scf00867	maternal
Niben101Scf00868	maternal
Niben101Scf00869	maternal
Niben101Scf00870	paternal
Niben101Scf00872	maternal
Niben101Scf00873	paternal
Niben101Scf00875	maternal
Niben101Scf00876	paternal
Niben101Scf00878	maternal
Niben101Scf00879	orphan
Niben101Scf00883	maternal
Niben101Scf00884	maternal
Niben101Scf00885	maternal
Niben101Scf00887	maternal
Niben101Scf00890	orphan
Niben101Scf00891	paternal
Niben101Scf00892	maternal
Niben101Scf00893	maternal
Niben101Scf00894	paternal
Niben101Scf00895	maternal
Niben101Scf00897	paternal
Niben101Ctg00898	paternal
Niben101Scf00898	paternal
Niben101Scf00899	paternal
Niben101Scf00901	paternal
Niben101Scf00902	maternal
Niben101Scf00904	paternal
Niben101Scf00905	orphan
Niben101Scf00906	orphan
Niben101Scf00907	orphan
Niben101Scf00909	orphan
Niben101Scf00911	maternal
Niben101Scf00912	paternal
Niben101Scf00914	maternal
Niben101Scf00915	orphan
Niben101Scf00916	orphan
Niben101Scf00917	orphan
Niben101Scf00918	maternal
Niben101Scf00919	maternal
Niben101Scf00920	paternal
Niben101Scf00922	paternal
Niben101Scf00923	orphan
Niben101Scf00924	orphan
Niben101Scf00925	paternal
Niben101Scf00926	maternal
Niben101Ctg00927	orphan
Niben101Scf00927	paternal
Niben101Scf00928	maternal
Niben101Scf00929	orphan
Niben101Scf00931	paternal
Niben101Scf00934	orphan
Niben101Scf00935	paternal
Niben101Scf00936	paternal
Niben101Scf00938	maternal
Niben101Scf00939	orphan
Niben101Scf00941	maternal
Niben101Scf00942	paternal
Niben101Scf00944	maternal
Niben101Scf00945	orphan
Niben101Scf00946	orphan
Niben101Scf00947	paternal
Niben101Scf00948	orphan
Niben101Scf00949	maternal
Niben101Scf00951	maternal
Niben101Scf00952	paternal
Niben101Scf00953	maternal
Niben101Scf00955	paternal
Niben101Scf00956	maternal
Niben101Ctg00958	orphan
Niben101Scf00959	paternal
Niben101Scf00960	paternal
Niben101Scf00961	maternal
Niben101Scf00962	maternal
Niben101Scf00963	maternal
Niben101Scf00964	paternal
Niben101Scf00965	paternal
Niben101Ctg00966	orphan
Niben101Scf00966	maternal
Niben101Scf00970	maternal
Niben101Scf00971	maternal
Niben101Scf00972	maternal
Niben101Scf00973	maternal
Niben101Scf00974	maternal
Niben101Scf00975	paternal
Niben101Scf00978	paternal
Niben101Scf00980	maternal
Niben101Scf00981	maternal
Niben101Scf00982	maternal
Niben101Scf00983	orphan
Niben101Scf00984	maternal
Niben101Scf00985	maternal
Niben101Scf00986	orphan
Niben101Scf00987	orphan
Niben101Scf00988	paternal
Niben101Scf00990	maternal
Niben101Scf00991	paternal
Niben101Scf00994	paternal
Niben101Scf00995	maternal
Niben101Scf00996	maternal
Niben101Scf00998	maternal
Niben101Scf01001	maternal
Niben101Scf01002	paternal
Niben101Scf01005	paternal
Niben101Scf01006	maternal
Niben101Scf01007	maternal
Niben101Scf01008	maternal
Niben101Scf01009	maternal
Niben101Scf01010	orphan
Niben101Scf01012	paternal
Niben101Scf01013	paternal
Niben101Ctg01014	orphan
Niben101Scf01014	maternal
Niben101Scf01015	maternal
Niben101Scf01017	maternal
Niben101Scf01018	maternal
Niben101Scf01020	maternal
Niben101Scf01022	orphan
Niben101Ctg01023	orphan
Niben101Scf01023	maternal
Niben101Scf01024	maternal
Niben101Scf01025	orphan
Niben101Scf01026	maternal
Niben101Scf01027	maternal
Niben101Scf01028	maternal
Niben101Ctg01029	orphan
Niben101Scf01032	orphan
Niben101Ctg01033	orphan
Niben101Scf01033	paternal
Niben101Scf01035	maternal
Niben101Scf01036	maternal
Niben101Scf01037	paternal
Niben101Scf01041	paternal
Niben101Scf01042	maternal
Niben101Scf01045	paternal
Niben101Scf01046	maternal
Niben101Scf01047	maternal
Niben101Scf01048	maternal
Niben101Scf01049	maternal
Niben101Scf01050	paternal
Niben101Scf01051	maternal
Niben101Scf01052	maternal
Niben101Scf01053	paternal
Niben101Scf01054	paternal
Niben101Scf01055	maternal
Niben101Scf01056	maternal
Niben101Scf01060	paternal
Niben101Scf01061	paternal
Niben101Scf01062	maternal
Niben101Scf01063	paternal
Niben101Scf01064	maternal
Niben101Ctg01065	orphan
Niben101Scf01065	paternal
Niben101Scf01066	orphan
Niben101Scf01068	paternal
Niben101Scf01070	maternal
Niben101Scf01071	paternal
Niben101Scf01072	maternal
Niben101Scf01073	orphan
Niben101Scf01075	maternal
Niben101Scf01076	maternal
Niben101Scf01077	maternal
Niben101Scf01078	paternal
Niben101Scf01081	orphan
Niben101Scf01082	maternal
Niben101Scf01083	maternal
Niben101Scf01084	orphan
Niben101Scf01085	maternal
Niben101Scf01086	maternal
Niben101Scf01089	paternal
Niben101Scf01090	paternal
Niben101Scf01091	maternal
Niben101Scf01093	paternal
Niben101Scf01094	maternal
Niben101Ctg01098	orphan
Niben101Scf01098	maternal
Niben101Scf01100	maternal
Niben101Scf01101	maternal
Niben101Scf01102	paternal
Niben101Scf01105	orphan
Niben101Ctg01107	paternal
Niben101Scf01107	paternal
Niben101Scf01108	paternal
Niben101Scf01109	maternal
Niben101Scf01110	maternal
Niben101Scf01111	orphan
Niben101Scf01112	orphan
Niben101Scf01114	maternal
Niben101Scf01115	maternal
Niben101Scf01116	maternal
Niben101Ctg01117	orphan
Niben101Scf01117	paternal
Niben101Scf01118	orphan
Niben101Scf01119	maternal
Niben101Scf01120	maternal
Niben101Scf01121	maternal
Niben101Scf01123	maternal
Niben101Scf01124	maternal
Niben101Scf01125	paternal
Niben101Ctg01126	orphan
Niben101Scf01126	maternal
Niben101Scf01128	maternal
Niben101Scf01130	maternal
Niben101Scf01131	maternal
Niben101Scf01133	orphan
Niben101Scf01134	orphan
Niben101Ctg01135	paternal
Niben101Scf01135	orphan
Niben101Scf01136	maternal
Niben101Scf01137	maternal
Niben101Scf01139	orphan
Niben101Scf01141	maternal
Niben101Scf01142	paternal
Niben101Scf01143	maternal
Niben101Scf01144	maternal
Niben101Scf01145	paternal
Niben101Scf01146	paternal
Niben101Scf01147	paternal
Niben101Ctg01148	orphan
Niben101Scf01148	maternal
Niben101Scf01150	orphan
Niben101Scf01151	paternal
Niben101Scf01152	maternal
Niben101Scf01153	maternal
Niben101Scf01154	maternal
Niben101Scf01155	paternal
Niben101Scf01156	paternal
Niben101Scf01157	maternal
Niben101Scf01158	maternal
Niben101Scf01159	maternal
Niben101Scf01160	paternal
Niben101Ctg01162	paternal
Niben101Scf01163	maternal
Niben101Scf01164	paternal
Niben101Scf01165	maternal
Niben101Scf01166	maternal
Niben101Scf01167	maternal
Niben101Scf01169	paternal
Niben101Scf01170	maternal
Niben101Scf01171	maternal
Niben101Scf01172	maternal
Niben101Scf01173	maternal
Niben101Scf01174	orphan
Niben101Scf01175	maternal
Niben101Scf01176	orphan
Niben101Scf01177	maternal
Niben101Scf01178	paternal
Niben101Scf01179	orphan
Niben101Scf01180	maternal
Niben101Scf01181	paternal
Niben101Scf01182	maternal
Niben101Scf01184	paternal
Niben101Scf01185	maternal
Niben101Scf01187	orphan
Niben101Scf01188	maternal
Niben101Scf01189	paternal
Niben101Scf01190	maternal
Niben101Scf01191	paternal
Niben101Scf01192	paternal
Niben101Scf01194	orphan
Niben101Scf01196	maternal
Niben101Scf01198	maternal
Niben101Scf01200	maternal
Niben101Ctg01201	orphan
Niben101Scf01201	maternal
Niben101Scf01202	orphan
Niben101Scf01203	paternal
Niben101Scf01204	paternal
Niben101Scf01205	paternal
Niben101Ctg01207	maternal
Niben101Scf01208	maternal
Niben101Scf01209	maternal
Niben101Scf01210	orphan
Niben101Scf01211	paternal
Niben101Scf01212	maternal
Niben101Scf01213	paternal
Niben101Scf01214	paternal
Niben101Scf01215	maternal
Niben101Scf01218	maternal
Niben101Scf01219	paternal
Niben101Scf01220	paternal
Niben101Scf01221	maternal
Niben101Scf01222	maternal
Niben101Scf01225	paternal
Niben101Scf01226	paternal
Niben101Scf01227	maternal
Niben101Scf01228	maternal
Niben101Scf01230	paternal
Niben101Ctg01232	orphan
Niben101Scf01232	paternal
Niben101Scf01233	orphan
Niben101Scf01234	orphan
Niben101Scf01235	maternal
Niben101Scf01236	paternal
Niben101Scf01237	paternal
Niben101Scf01238	orphan
Niben101Scf01239	paternal
Niben101Scf01240	paternal
Niben101Scf01241	maternal
Niben101Scf01243	paternal
Niben101Scf01247	maternal
Niben101Scf01249	paternal
Niben101Scf01250	orphan
Niben101Scf01252	orphan
Niben101Scf01253	paternal
Niben101Ctg01254	orphan
Niben101Scf01255	paternal
Niben101Scf01256	maternal
Niben101Scf01257	maternal
Niben101Scf01258	orphan
Niben101Scf01259	paternal
Niben101Scf01262	paternal
Niben101Scf01264	paternal
Niben101Scf01266	orphan
Niben101Scf01267	orphan
Niben101Scf01269	maternal
Niben101Scf01271	paternal
Niben101Scf01272	maternal
Niben101Scf01273	maternal
Niben101Scf01274	paternal
Niben101Ctg01275	maternal
Niben101Scf01276	paternal
Niben101Scf01277	maternal
Niben101Scf01278	maternal
Niben101Scf01279	paternal
Niben101Scf01281	paternal
Niben101Scf01282	maternal
Niben101Scf01283	maternal
Niben101Scf01284	orphan
Niben101Scf01285	maternal
Niben101Scf01286	orphan
Niben101Scf01289	maternal
Niben101Scf01290	paternal
Niben101Scf01291	maternal
Niben101Scf01292	maternal
Niben101Scf01293	orphan
Niben101Scf01294	orphan
Niben101Scf01295	paternal
Niben101Scf01297	maternal
Niben101Scf01300	maternal
Niben101Scf01301	maternal
Niben101Scf01302	maternal
Niben101Scf01304	paternal
Niben101Scf01305	maternal
Niben101Scf01307	maternal
Niben101Scf01308	orphan
Niben101Scf01310	maternal
Niben101Scf01313	orphan
Niben101Scf01314	orphan
Niben101Scf01316	maternal
Niben101Scf01317	orphan
Niben101Ctg01318	maternal
Niben101Scf01318	maternal
Niben101Scf01319	maternal
Niben101Scf01320	orphan
Niben101Scf01322	paternal
Niben101Scf01323	maternal
Niben101Scf01326	maternal
Niben101Scf01327	maternal
Niben101Scf01328	paternal
Niben101Ctg01329	paternal
Niben101Scf01329	maternal
Niben101Scf01330	maternal
Niben101Scf01333	orphan
Niben101Scf01334	maternal
Niben101Scf01337	maternal
Niben101Scf01338	maternal
Niben101Scf01339	orphan
Niben101Scf01340	orphan
Niben101Scf01341	orphan
Niben101Scf01343	paternal
Niben101Scf01346	paternal
Niben101Scf01349	paternal
Niben101Scf01350	maternal
Niben101Scf01352	maternal
Niben101Scf01353	maternal
Niben101Scf01354	paternal
Niben101Scf01356	orphan
Niben101Scf01357	paternal
Niben101Scf01358	paternal
Niben101Scf01359	maternal
Niben101Scf01362	maternal
Niben101Ctg01365	orphan
Niben101Scf01365	paternal
Niben101Scf01367	orphan
Niben101Scf01368	orphan
Niben101Scf01369	maternal
Niben101Scf01370	paternal
Niben101Scf01371	orphan
Niben101Ctg01372	orphan
Niben101Scf01372	maternal
Niben101Ctg01373	orphan
Niben101Scf01373	maternal
Niben101Scf01374	maternal
Niben101Scf01375	paternal
Niben101Scf01376	paternal
Niben101Scf01377	paternal
Niben101Scf01378	orphan
Niben101Scf01379	orphan
Niben101Scf01380	maternal
Niben101Scf01382	paternal
Niben101Scf01383	paternal
Niben101Scf01384	maternal
Niben101Scf01385	maternal
Niben101Scf01386	paternal
Niben101Scf01388	maternal
Niben101Scf01390	paternal
Niben101Scf01391	paternal
Niben101Scf01392	maternal
Niben101Scf01393	maternal
Niben101Scf01394	maternal
Niben101Scf01395	paternal
Niben101Scf01396	paternal
Niben101Scf01397	maternal
Niben101Scf01398	orphan
Niben101Ctg01399	orphan
Niben101Scf01399	maternal
Niben101Scf01400	paternal
Niben101Scf01401	maternal
Niben101Scf01402	paternal
Niben101Scf01403	paternal
Niben101Scf01406	maternal
Niben101Scf01409	paternal
Niben101Ctg01411	paternal
Niben101Scf01411	paternal
Niben101Scf01412	maternal
Niben101Scf01413	maternal
Niben101Scf01414	maternal
Niben101Scf01415	paternal
Niben101Scf01417	maternal
Niben101Scf01418	orphan
Niben101Scf01420	paternal
Niben101Scf01421	orphan
Niben101Scf01422	paternal
Niben101Scf01423	maternal
Niben101Scf01426	maternal
Niben101Scf01427	orphan
Niben101Ctg01428	orphan
Niben101Scf01428	paternal
Niben101Scf01429	maternal
Niben101Scf01430	orphan
Niben101Scf01432	maternal
Niben101Ctg01433	orphan
Niben101Scf01433	maternal
Niben101Scf01434	paternal
Niben101Scf01435	maternal
Niben101Scf01436	maternal
Niben101Scf01437	maternal
Niben101Scf01438	maternal
Niben101Ctg01440	orphan
Niben101Scf01440	maternal
Niben101Scf01441	paternal
Niben101Scf01442	maternal
Niben101Scf01443	maternal
Niben101Scf01444	maternal
Niben101Scf01445	maternal
Niben101Scf01447	maternal
Niben101Scf01448	maternal
Niben101Scf01450	orphan
Niben101Scf01451	maternal
Niben101Scf01453	paternal
Niben101Scf01454	paternal
Niben101Scf01455	orphan
Niben101Scf01459	maternal
Niben101Scf01460	maternal
Niben101Scf01462	maternal
Niben101Scf01463	maternal
Niben101Scf01464	orphan
Niben101Ctg01465	maternal
Niben101Scf01465	paternal
Niben101Scf01466	paternal
Niben101Scf01468	paternal
Niben101Scf01469	maternal
Niben101Scf01470	maternal
Niben101Scf01472	paternal
Niben101Scf01474	maternal
Niben101Scf01475	maternal
Niben101Scf01476	paternal
Niben101Scf01477	maternal
Niben101Scf01478	paternal
Niben101Scf01479	maternal
Niben101Scf01480	maternal
Niben101Scf01481	maternal
Niben101Scf01482	maternal
Niben101Scf01483	orphan
Niben101Scf01484	orphan
Niben101Scf01485	maternal
Niben101Scf01486	paternal
Niben101Scf01487	orphan
Niben101Scf01489	paternal
Niben101Scf01490	maternal
Niben101Scf01491	maternal
Niben101Scf01492	paternal
Niben101Scf01493	maternal
Niben101Scf01494	orphan
Niben101Scf01495	maternal
Niben101Scf01496	maternal
Niben101Scf01497	orphan
Niben101Scf01498	paternal
Niben101Ctg01500	paternal
Niben101Scf01500	maternal
Niben101Scf01501	maternal
Niben101Scf01502	paternal
Niben101Scf01504	orphan
Niben101Scf01505	paternal
Niben101Scf01506	orphan
Niben101Scf01507	paternal
Niben101Scf01508	paternal
Niben101Scf01509	paternal
Niben101Scf01510	maternal
Niben101Scf01511	paternal
Niben101Scf01512	maternal
Niben101Scf01513	maternal
Niben101Scf01514	maternal
Niben101Scf01515	paternal
Niben101Scf01516	paternal
Niben101Scf01517	paternal
Niben101Scf01518	maternal
Niben101Scf01519	paternal
Niben101Scf01520	maternal
Niben101Scf01521	paternal
Niben101Scf01523	paternal
Niben101Scf01524	paternal
Niben101Scf01526	maternal
Niben101Ctg01528	paternal
Niben101Scf01528	maternal
Niben101Scf01529	maternal
Niben101Scf01531	orphan
Niben101Scf01534	maternal
Niben101Scf01535	paternal
Niben101Scf01537	paternal
Niben101Scf01538	paternal
Niben101Scf01539	orphan
Niben101Ctg01540	orphan
Niben101Scf01543	paternal
Niben101Scf01545	maternal
Niben101Scf01546	paternal
Niben101Scf01548	orphan
Niben101Scf01549	paternal
Niben101Scf01550	maternal
Niben101Scf01551	paternal
Niben101Scf01552	orphan
Niben101Scf01553	maternal
Niben101Scf01555	maternal
Niben101Scf01556	paternal
Niben101Scf01557	paternal
Niben101Scf01559	maternal
Niben101Scf01560	paternal
Niben101Scf01561	paternal
Niben101Scf01563	maternal
Niben101Scf01566	maternal
Niben101Scf01568	maternal
Niben101Scf01569	paternal
Niben101Scf01571	paternal
Niben101Scf01572	maternal
Niben101Scf01573	paternal
Niben101Scf01574	maternal
Niben101Scf01576	maternal
Niben101Scf01577	maternal
Niben101Scf01578	maternal
Niben101Scf01579	orphan
Niben101Scf01580	orphan
Niben101Scf01582	maternal
Niben101Scf01583	paternal
Niben101Scf01584	paternal
Niben101Scf01585	maternal
Niben101Scf01586	paternal
Niben101Scf01587	paternal
Niben101Scf01588	orphan
Niben101Scf01589	maternal
Niben101Scf01591	paternal
Niben101Scf01592	paternal
Niben101Scf01593	orphan
Niben101Scf01594	maternal
Niben101Ctg01595	orphan
Niben101Scf01596	maternal
Niben101Scf01599	maternal
Niben101Scf01602	maternal
Niben101Scf01603	maternal
Niben101Scf01604	maternal
Niben101Scf01606	maternal
Niben101Scf01607	maternal
Niben101Scf01609	paternal
Niben101Scf01611	paternal
Niben101Scf01612	orphan
Niben101Scf01613	orphan
Niben101Scf01614	orphan
Niben101Scf01615	maternal
Niben101Scf01616	orphan
Niben101Scf01617	orphan
Niben101Scf01619	maternal
Niben101Scf01620	paternal
Niben101Scf01623	maternal
Niben101Scf01625	orphan
Niben101Scf01626	maternal
Niben101Scf01627	paternal
Niben101Scf01628	orphan
Niben101Scf01629	maternal
Niben101Scf01630	paternal
Niben101Scf01631	maternal
Niben101Scf01632	orphan
Niben101Scf01633	orphan
Niben101Scf01634	paternal
Niben101Scf01635	maternal
Niben101Scf01636	paternal
Niben101Ctg01638	paternal
Niben101Scf01638	maternal
Niben101Scf01639	maternal
Niben101Scf01640	maternal
Niben101Scf01641	paternal
Niben101Scf01642	maternal
Niben101Scf01643	maternal
Niben101Scf01646	maternal
Niben101Ctg01648	orphan
Niben101Scf01648	maternal
Niben101Scf01649	orphan
Niben101Scf01650	maternal
Niben101Scf01652	maternal
Niben101Scf01653	maternal
Niben101Ctg01655	orphan
Niben101Scf01655	maternal
Niben101Scf01656	maternal
Niben101Scf01657	maternal
Niben101Scf01658	maternal
Niben101Scf01660	paternal
Niben101Scf01661	maternal
Niben101Scf01663	maternal
Niben101Scf01664	paternal
Niben101Scf01665	maternal
Niben101Scf01668	maternal
Niben101Scf01669	paternal
Niben101Scf01670	maternal
Niben101Scf01671	maternal
Niben101Scf01673	orphan
Niben101Scf01674	maternal
Niben101Scf01676	paternal
Niben101Scf01677	paternal
Niben101Scf01678	maternal
Niben101Scf01679	maternal
Niben101Scf01681	maternal
Niben101Scf01682	maternal
Niben101Scf01683	maternal
Niben101Scf01684	maternal
Niben101Scf01685	paternal
Niben101Scf01686	orphan
Niben101Scf01687	paternal
Niben101Scf01688	maternal
Niben101Scf01689	maternal
Niben101Scf01690	orphan
Niben101Scf01691	maternal
Niben101Scf01692	orphan
Niben101Scf01693	maternal
Niben101Scf01694	paternal
Niben101Scf01695	paternal
Niben101Scf01696	maternal
Niben101Scf01697	orphan
Niben101Scf01699	paternal
Niben101Scf01700	orphan
Niben101Scf01701	maternal
Niben101Scf01702	maternal
Niben101Scf01703	maternal
Niben101Scf01704	orphan
Niben101Scf01706	paternal
Niben101Scf01710	maternal
Niben101Scf01711	orphan
Niben101Ctg01715	orphan
Niben101Scf01716	maternal
Niben101Scf01717	maternal
Niben101Scf01718	paternal
Niben101Scf01719	maternal
Niben101Scf01720	paternal
Niben101Scf01721	maternal
Niben101Scf01722	maternal
Niben101Scf01723	paternal
Niben101Scf01724	paternal
Niben101Scf01727	paternal
Niben101Scf01728	maternal
Niben101Scf01729	paternal
Niben101Scf01731	paternal
Niben101Scf01732	paternal
Niben101Scf01733	paternal
Niben101Scf01734	maternal
Niben101Scf01735	paternal
Niben101Scf01738	orphan
Niben101Scf01739	paternal
Niben101Scf01740	orphan
Niben101Scf01742	paternal
Niben101Scf01745	maternal
Niben101Scf01746	maternal
Niben101Scf01748	paternal
Niben101Scf01749	maternal
Niben101Scf01750	maternal
Niben101Scf01751	orphan
Niben101Scf01752	maternal
Niben101Scf01753	orphan
Niben101Scf01756	maternal
Niben101Scf01757	orphan
Niben101Scf01758	maternal
Niben101Scf01759	maternal
Niben101Scf01761	orphan
Niben101Scf01763	paternal
Niben101Scf01764	paternal
Niben101Ctg01765	maternal
Niben101Scf01765	paternal
Niben101Scf01767	paternal
Niben101Scf01768	paternal
Niben101Scf01771	maternal
Niben101Scf01773	paternal
Niben101Scf01774	orphan
Niben101Scf01775	paternal
Niben101Ctg01777	orphan
Niben101Scf01777	maternal
Niben101Scf01779	maternal
Niben101Ctg01781	orphan
Niben101Scf01781	orphan
Niben101Scf01782	maternal
Niben101Scf01784	paternal
Niben101Scf01785	paternal
Niben101Scf01788	maternal
Niben101Scf01789	maternal
Niben101Scf01791	maternal
Niben101Scf01792	maternal
Niben101Ctg01795	paternal
Niben101Scf01795	maternal
Niben101Scf01796	orphan
Niben101Scf01797	paternal
Niben101Scf01798	orphan
Niben101Scf01799	maternal
Niben101Scf01800	maternal
Niben101Scf01802	maternal
Niben101Scf01807	maternal
Niben101Scf01808	paternal
Niben101Scf01810	maternal
Niben101Scf01811	paternal
Niben101Scf01812	maternal
Niben101Scf01813	paternal
Niben101Scf01814	orphan
Niben101Scf01816	maternal
Niben101Scf01817	orphan
Niben101Scf01818	maternal
Niben101Scf01819	maternal
Niben101Ctg01820	orphan
Niben101Scf01820	paternal
Niben101Scf01822	maternal
Niben101Scf01823	orphan
Niben101Scf01824	paternal
Niben101Scf01825	maternal
Niben101Scf01826	maternal
Niben101Scf01827	maternal
Niben101Scf01830	paternal
Niben101Scf01831	maternal
Niben101Scf01832	maternal
Niben101Scf01833	maternal
Niben101Scf01834	maternal
Niben101Scf01836	paternal
Niben101Scf01837	maternal
Niben101Ctg01839	orphan
Niben101Scf01841	paternal
Niben101Scf01842	paternal
Niben101Scf01846	orphan
Niben101Scf01847	maternal
Niben101Scf01848	paternal
Niben101Scf01849	maternal
Niben101Scf01851	maternal
Niben101Scf01852	paternal
Niben101Scf01853	maternal
Niben101Scf01854	maternal
Niben101Scf01855	maternal
Niben101Scf01856	maternal
Niben101Scf01857	orphan
Niben101Scf01858	paternal
Niben101Scf01859	paternal
Niben101Scf01861	paternal
Niben101Scf01862	maternal
Niben101Scf01863	maternal
Niben101Scf01866	maternal
Niben101Ctg01868	orphan
Niben101Scf01869	maternal
Niben101Scf01870	orphan
Niben101Scf01871	paternal
Niben101Scf01872	paternal
Niben101Scf01873	paternal
Niben101Scf01876	maternal
Niben101Ctg01877	orphan
Niben101Scf01879	maternal
Niben101Scf01881	maternal
Niben101Scf01884	paternal
Niben101Ctg01885	orphan
Niben101Scf01886	paternal
Niben101Scf01887	maternal
Niben101Ctg01888	orphan
Niben101Scf01888	maternal
Niben101Scf01890	maternal
Niben101Scf01892	paternal
Niben101Scf01894	paternal
Niben101Scf01895	maternal
Niben101Scf01897	paternal
Niben101Scf01899	paternal
Niben101Scf01903	maternal
Niben101Scf01905	paternal
Niben101Scf01907	paternal
Niben101Scf01908	maternal
Niben101Scf01909	paternal
Niben101Scf01911	orphan
Niben101Scf01912	maternal
Niben101Ctg01914	paternal
Niben101Scf01914	orphan
Niben101Scf01916	orphan
Niben101Scf01917	maternal
Niben101Ctg01918	orphan
Niben101Scf01918	maternal
Niben101Scf01919	paternal
Niben101Scf01920	paternal
Niben101Scf01922	paternal
Niben101Ctg01924	orphan
Niben101Scf01926	maternal
Niben101Scf01927	orphan
Niben101Scf01930	orphan
Niben101Scf01931	paternal
Niben101Ctg01932	orphan
Niben101Scf01933	maternal
Niben101Scf01934	maternal
Niben101Scf01936	maternal
Niben101Scf01937	maternal
Niben101Scf01938	maternal
Niben101Scf01940	paternal
Niben101Scf01941	orphan
Niben101Scf01942	maternal
Niben101Scf01943	orphan
Niben101Ctg01945	paternal
Niben101Scf01945	orphan
Niben101Scf01947	paternal
Niben101Ctg01948	orphan
Niben101Scf01948	maternal
Niben101Scf01950	paternal
Niben101Scf01951	maternal
Niben101Scf01953	paternal
Niben101Scf01954	maternal
Niben101Scf01956	maternal
Niben101Scf01957	maternal
Niben101Scf01958	maternal
Niben101Scf01959	maternal
Niben101Scf01960	maternal
Niben101Scf01961	orphan
Niben101Ctg01962	orphan
Niben101Scf01962	paternal
Niben101Scf01964	paternal
Niben101Scf01965	orphan
Niben101Scf01966	maternal
Niben101Scf01968	maternal
Niben101Ctg01969	orphan
Niben101Scf01970	maternal
Niben101Scf01971	maternal
Niben101Scf01972	orphan
Niben101Scf01974	orphan
Niben101Scf01975	orphan
Niben101Scf01976	paternal
Niben101Scf01977	orphan
Niben101Scf01978	maternal
Niben101Scf01980	maternal
Niben101Scf01981	maternal
Niben101Scf01982	maternal
Niben101Scf01983	maternal
Niben101Scf01984	paternal
Niben101Scf01985	maternal
Niben101Scf01986	paternal
Niben101Scf01987	paternal
Niben101Scf01988	maternal
Niben101Scf01989	orphan
Niben101Scf01990	maternal
Niben101Scf01991	paternal
Niben101Scf01992	paternal
Niben101Scf01993	maternal
Niben101Scf01994	paternal
Niben101Scf01997	orphan
Niben101Scf01998	paternal
Niben101Scf01999	paternal
Niben101Scf02000	paternal
Niben101Scf02001	maternal
Niben101Scf02002	maternal
Niben101Scf02003	maternal
Niben101Scf02004	orphan
Niben101Scf02006	maternal
Niben101Scf02007	orphan
Niben101Scf02008	paternal
Niben101Scf02009	maternal
Niben101Scf02010	maternal
Niben101Scf02011	paternal
Niben101Scf02012	orphan
Niben101Scf02014	orphan
Niben101Scf02015	maternal
Niben101Scf02016	paternal
Niben101Scf02017	maternal
Niben101Scf02019	maternal
Niben101Scf02021	orphan
Niben101Scf02023	maternal
Niben101Scf02024	orphan
Niben101Scf02025	maternal
Niben101Scf02026	maternal
Niben101Scf02027	maternal
Niben101Scf02029	maternal
Niben101Scf02030	paternal
Niben101Scf02031	maternal
Niben101Scf02033	maternal
Niben101Scf02034	paternal
Niben101Scf02039	maternal
Niben101Scf02041	paternal
Niben101Scf02042	maternal
Niben101Scf02043	maternal
Niben101Scf02044	paternal
Niben101Scf02045	maternal
Niben101Scf02046	paternal
Niben101Scf02047	orphan
Niben101Scf02048	maternal
Niben101Scf02049	paternal
Niben101Scf02050	paternal
Niben101Scf02051	paternal
Niben101Scf02052	orphan
Niben101Scf02053	orphan
Niben101Scf02054	maternal
Niben101Scf02055	maternal
Niben101Scf02056	maternal
Niben101Scf02057	maternal
Niben101Scf02059	maternal
Niben101Scf02060	maternal
Niben101Scf02062	maternal
Niben101Scf02063	maternal
Niben101Scf02064	orphan
Niben101Scf02066	maternal
Niben101Scf02068	paternal
Niben101Scf02069	paternal
Niben101Ctg02071	paternal
Niben101Scf02071	maternal
Niben101Scf02072	paternal
Niben101Scf02073	maternal
Niben101Scf02074	paternal
Niben101Scf02077	maternal
Niben101Scf02078	maternal
Niben101Scf02080	orphan
Niben101Scf02081	maternal
Niben101Scf02082	maternal
Niben101Scf02083	maternal
Niben101Scf02085	paternal
Niben101Scf02086	paternal
Niben101Scf02090	orphan
Niben101Ctg02092	orphan
Niben101Scf02093	maternal
Niben101Scf02094	paternal
Niben101Scf02098	maternal
Niben101Scf02100	maternal
Niben101Scf02102	paternal
Niben101Scf02104	maternal
Niben101Scf02105	maternal
Niben101Scf02107	orphan
Niben101Scf02108	paternal
Niben101Scf02110	paternal
Niben101Scf02111	maternal
Niben101Scf02112	maternal
Niben101Scf02114	maternal
Niben101Scf02115	orphan
Niben101Scf02116	maternal
Niben101Scf02117	paternal
Niben101Scf02118	paternal
Niben101Scf02119	maternal
Niben101Scf02121	maternal
Niben101Scf02122	paternal
Niben101Scf02123	maternal
Niben101Scf02124	orphan
Niben101Scf02125	maternal
Niben101Ctg02127	paternal
Niben101Ctg02128	paternal
Niben101Scf02128	maternal
Niben101Scf02130	orphan
Niben101Scf02131	paternal
Niben101Scf02132	maternal
Niben101Scf02133	paternal
Niben101Ctg02134	orphan
Niben101Scf02134	maternal
Niben101Scf02135	maternal
Niben101Scf02136	maternal
Niben101Scf02137	maternal
Niben101Scf02139	paternal
Niben101Scf02142	orphan
Niben101Scf02144	maternal
Niben101Scf02145	maternal
Niben101Scf02146	maternal
Niben101Scf02147	paternal
Niben101Scf02148	maternal
Niben101Scf02151	orphan
Niben101Scf02153	orphan
Niben101Scf02155	maternal
Niben101Scf02156	maternal
Niben101Scf02158	maternal
Niben101Scf02159	maternal
Niben101Scf02160	maternal
Niben101Scf02164	maternal
Niben101Scf02165	paternal
Niben101Scf02167	orphan
Niben101Scf02168	paternal
Niben101Scf02169	maternal
Niben101Scf02170	maternal
Niben101Scf02171	maternal
Niben101Scf02172	maternal
Niben101Scf02173	paternal
Niben101Scf02174	maternal
Niben101Scf02175	maternal
Niben101Scf02176	orphan
Niben101Scf02180	orphan
Niben101Scf02182	paternal
Niben101Ctg02183	orphan
Niben101Scf02187	maternal
Niben101Scf02188	maternal
Niben101Scf02190	paternal
Niben101Scf02191	orphan
Niben101Scf02192	maternal
Niben101Scf02194	orphan
Niben101Scf02195	paternal
Niben101Scf02197	paternal
Niben101Scf02199	paternal
Niben101Scf02201	paternal
Niben101Scf02203	paternal
Niben101Scf02206	orphan
Niben101Scf02207	maternal
Niben101Scf02208	orphan
Niben101Scf02210	paternal
Niben101Scf02211	maternal
Niben101Scf02212	orphan
Niben101Scf02213	orphan
Niben101Scf02214	maternal
Niben101Scf02215	maternal
Niben101Ctg02216	paternal
Niben101Scf02216	maternal
Niben101Scf02217	paternal
Niben101Scf02218	paternal
Niben101Scf02219	maternal
Niben101Scf02220	orphan
Niben101Scf02221	orphan
Niben101Scf02222	maternal
Niben101Scf02223	paternal
Niben101Ctg02225	orphan
Niben101Scf02225	maternal
Niben101Scf02227	maternal
Niben101Scf02228	maternal
Niben101Scf02230	maternal
Niben101Ctg02231	orphan
Niben101Scf02232	paternal
Niben101Scf02235	maternal
Niben101Scf02236	paternal
Niben101Scf02237	maternal
Niben101Scf02239	paternal
Niben101Scf02240	paternal
Niben101Scf02241	paternal
Niben101Scf02242	maternal
Niben101Scf02243	maternal
Niben101Scf02244	orphan
Niben101Scf02245	paternal
Niben101Ctg02246	orphan
Niben101Scf02246	maternal
Niben101Scf02247	paternal
Niben101Scf02248	maternal
Niben101Scf02249	paternal
Niben101Scf02250	paternal
Niben101Scf02252	maternal
Niben101Scf02253	paternal
Niben101Scf02255	paternal
Niben101Scf02256	maternal
Niben101Scf02257	maternal
Niben101Scf02261	paternal
Niben101Scf02262	maternal
Niben101Scf02264	orphan
Niben101Scf02266	orphan
Niben101Scf02267	paternal
Niben101Scf02268	maternal
Niben101Scf02269	maternal
Niben101Scf02270	orphan
Niben101Scf02271	maternal
Niben101Scf02272	paternal
Niben101Ctg02273	paternal
Niben101Scf02274	orphan
Niben101Scf02275	maternal
Niben101Scf02278	maternal
Niben101Scf02279	maternal
Niben101Scf02280	maternal
Niben101Scf02282	paternal
Niben101Scf02283	maternal
Niben101Scf02284	maternal
Niben101Ctg02285	orphan
Niben101Scf02285	maternal
Niben101Scf02286	maternal
Niben101Scf02287	maternal
Niben101Scf02289	paternal
Niben101Scf02290	maternal
Niben101Scf02291	maternal
Niben101Scf02292	paternal
Niben101Scf02293	maternal
Niben101Scf02294	maternal
Niben101Scf02296	maternal
Niben101Scf02297	maternal
Niben101Scf02298	maternal
Niben101Scf02299	maternal
Niben101Scf02300	paternal
Niben101Scf02301	maternal
Niben101Scf02302	paternal
Niben101Scf02303	orphan
Niben101Scf02305	orphan
Niben101Scf02306	maternal
Niben101Scf02307	maternal
Niben101Scf02309	maternal
Niben101Scf02310	paternal
Niben101Scf02312	paternal
Niben101Scf02314	paternal
Niben101Scf02315	orphan
Niben101Scf02316	maternal
Niben101Scf02317	maternal
Niben101Scf02318	maternal
Niben101Scf02319	paternal
Niben101Scf02320	orphan
Niben101Scf02321	maternal
Niben101Scf02322	paternal
Niben101Scf02323	paternal
Niben101Scf02325	orphan
Niben101Scf02328	paternal
Niben101Scf02329	paternal
Niben101Scf02330	orphan
Niben101Scf02332	paternal
Niben101Ctg02334	orphan
Niben101Scf02334	maternal
Niben101Scf02335	maternal
Niben101Ctg02336	paternal
Niben101Scf02336	maternal
Niben101Scf02337	orphan
Niben101Scf02338	maternal
Niben101Scf02339	maternal
Niben101Scf02340	maternal
Niben101Scf02344	maternal
Niben101Scf02345	maternal
Niben101Scf02346	maternal
Niben101Scf02348	maternal
Niben101Scf02349	maternal
Niben101Ctg02350	orphan
Niben101Scf02350	maternal
Niben101Scf02351	maternal
Niben101Scf02353	paternal
Niben101Scf02354	paternal
Niben101Scf02356	orphan
Niben101Scf02357	orphan
Niben101Scf02358	paternal
Niben101Scf02359	paternal
Niben101Scf02360	maternal
Niben101Scf02361	paternal
Niben101Scf02362	maternal
Niben101Scf02363	paternal
Niben101Scf02364	orphan
Niben101Scf02366	paternal
Niben101Scf02367	maternal
Niben101Scf02368	paternal
Niben101Scf02369	maternal
Niben101Scf02370	maternal
Niben101Scf02372	paternal
Niben101Scf02373	paternal
Niben101Scf02374	maternal
Niben101Scf02375	orphan
Niben101Scf02376	maternal
Niben101Scf02378	orphan
Niben101Ctg02379	paternal
Niben101Scf02379	paternal
Niben101Scf02380	paternal
Niben101Scf02381	maternal
Niben101Scf02383	maternal
Niben101Scf02384	maternal
Niben101Scf02385	maternal
Niben101Scf02386	paternal
Niben101Scf02387	paternal
Niben101Scf02389	paternal
Niben101Scf02390	maternal
Niben101Scf02391	paternal
Niben101Scf02392	orphan
Niben101Scf02393	orphan
Niben101Scf02394	orphan
Niben101Scf02395	paternal
Niben101Scf02396	paternal
Niben101Scf02397	paternal
Niben101Scf02398	maternal
Niben101Scf02399	paternal
Niben101Scf02400	orphan
Niben101Scf02401	paternal
Niben101Scf02402	paternal
Niben101Scf02404	maternal
Niben101Scf02405	maternal
Niben101Scf02406	maternal
Niben101Scf02407	maternal
Niben101Scf02408	paternal
Niben101Ctg02410	orphan
Niben101Scf02410	maternal
Niben101Scf02411	maternal
Niben101Scf02413	paternal
Niben101Scf02414	maternal
Niben101Scf02416	maternal
Niben101Scf02417	maternal
Niben101Scf02418	paternal
Niben101Scf02420	paternal
Niben101Scf02422	paternal
Niben101Scf02423	maternal
Niben101Scf02425	paternal
Niben101Scf02426	paternal
Niben101Scf02427	maternal
Niben101Scf02428	orphan
Niben101Scf02429	orphan
Niben101Scf02430	maternal
Niben101Scf02432	maternal
Niben101Scf02433	maternal
Niben101Scf02435	maternal
Niben101Scf02436	maternal
Niben101Scf02437	paternal
Niben101Scf02438	paternal
Niben101Scf02439	maternal
Niben101Scf02440	orphan
Niben101Scf02441	maternal
Niben101Scf02442	paternal
Niben101Scf02444	maternal
Niben101Scf02445	maternal
Niben101Scf02446	paternal
Niben101Scf02449	orphan
Niben101Scf02450	maternal
Niben101Scf02451	maternal
Niben101Scf02452	orphan
Niben101Scf02455	maternal
Niben101Ctg02456	orphan
Niben101Scf02456	paternal
Niben101Scf02457	orphan
Niben101Scf02459	maternal
Niben101Scf02460	orphan
Niben101Scf02461	paternal
Niben101Scf02462	maternal
Niben101Scf02463	maternal
Niben101Ctg02465	orphan
Niben101Scf02465	maternal
Niben101Scf02466	maternal
Niben101Scf02467	maternal
Niben101Scf02468	maternal
Niben101Scf02469	paternal
Niben101Scf02470	paternal
Niben101Scf02471	maternal
Niben101Scf02474	paternal
Niben101Scf02475	paternal
Niben101Scf02476	paternal
Niben101Scf02477	paternal
Niben101Scf02478	paternal
Niben101Scf02479	paternal
Niben101Scf02480	orphan
Niben101Scf02482	maternal
Niben101Scf02483	maternal
Niben101Scf02485	paternal
Niben101Scf02486	maternal
Niben101Scf02487	paternal
Niben101Scf02492	orphan
Niben101Scf02494	maternal
Niben101Scf02497	maternal
Niben101Scf02499	maternal
Niben101Scf02500	maternal
Niben101Ctg02501	orphan
Niben101Ctg02502	orphan
Niben101Scf02502	paternal
Niben101Scf02503	maternal
Niben101Ctg02504	maternal
Niben101Scf02507	maternal
Niben101Scf02508	paternal
Niben101Scf02509	maternal
Niben101Scf02510	orphan
Niben101Scf02511	orphan
Niben101Scf02513	paternal
Niben101Scf02514	paternal
Niben101Scf02515	paternal
Niben101Scf02516	maternal
Niben101Scf02517	maternal
Niben101Scf02518	paternal
Niben101Scf02520	orphan
Niben101Scf02521	orphan
Niben101Scf02522	maternal
Niben101Scf02523	maternal
Niben101Scf02525	maternal
Niben101Scf02526	paternal
Niben101Scf02527	paternal
Niben101Scf02528	maternal
Niben101Ctg02529	orphan
Niben101Scf02530	paternal
Niben101Scf02531	paternal
Niben101Scf02532	orphan
Niben101Scf02533	maternal
Niben101Ctg02534	paternal
Niben101Scf02534	maternal
Niben101Scf02535	paternal
Niben101Scf02536	paternal
Niben101Scf02537	maternal
Niben101Scf02538	paternal
Niben101Scf02539	maternal
Niben101Scf02540	maternal
Niben101Scf02541	maternal
Niben101Scf02542	orphan
Niben101Scf02543	maternal
Niben101Scf02544	maternal
Niben101Ctg02545	maternal
Niben101Scf02547	maternal
Niben101Scf02548	paternal
Niben101Scf02549	orphan
Niben101Ctg02550	paternal
Niben101Scf02551	paternal
Niben101Scf02552	maternal
Niben101Scf02553	maternal
Niben101Scf02554	paternal
Niben101Scf02555	paternal
Niben101Scf02556	paternal
Niben101Scf02558	maternal
Niben101Scf02560	paternal
Niben101Ctg02561	orphan
Niben101Scf02562	maternal
Niben101Scf02563	paternal
Niben101Scf02564	maternal
Niben101Scf02565	paternal
[truncated: 8,363 more rows]
